# Supplementary material for: TAD boundary deletion causes PITX2-related cardiac electrical and structural defects
Source: Nat Commun. 2024 Apr 20;15:3380. doi: 10.1038/s41467-024-47739-x (PMC11032321; doi:10.1038/s41467-024-47739-x)
Supplement: Supplementary file 4 — Supplementary Data 1-18 [file 41467_2024_47739_MOESM4_ESM.xlsx]

## Sheet: Supplementary Data list 
Supplementary Data list
Supplementary Data 1: Individual clinical data carrying or not the deletion
Supplementary Data 2: Whole tissue RNA-seq of WT and DelB SAN tissue
Supplementary Data 3: GO-term analysis using PANTHER of upregulated genes in whole-tissue RNA-seq of the DelB SAN
Supplementary Data 4: GO-term analysis using PANTHER of downregulated genes in whole-tissue RNA-seq of the DelB SAN
Supplementary Data 5: Comparison of genes differentially expressed in the DelB SAN and genes enriched or depleted in PCM
Supplementary Data 6: GO-term analysis using PANTHER of upregulated genes in whole-tissue RNA-seq of the DelB SAN that are PCM enriched
Supplementary Data 7: GO-term analysis using PANTHER of downregulated genes in whole-tissue RNA-seq of the DelB SAN that are PCM enriched
Supplementary Data 8: GO-term analysis using PANTHER of downregulated genes in whole-tissue RNA-seq of the DelB SAN that are PCM depleted
Supplementary Data 9: GO-term analysis using PANTHER of upregulated genes in whole-tissue RNA-seq of the DelB SAN that are PCM depleted
Supplementary Data 10: Prevalence of structural variant overlapping CTCF binding site in patients presenting lone electrical defect
Supplementary Data 11: qPCR primers for deletion interrogation
Supplementary Data 12: Primer for deletion breaking point sequencing
Supplementary Data 13: gRNA for CRISPR to generate mutant mice
Supplementary Data 14: Primer for genotyping mutant mice
Supplementary Data 15: Primers for quantitative real-time PCR on mouse model
Supplementary Data 16 gRNA for CRISPR to generate isogenic model on iPS cells
Supplementary Data 17: Primer for genotyping isogenic models
Supplementary Data 18: Primers for quantitative real-time PCR on isogenic hiPS-CM model

## Sheet: Supplementary Data 1
Supplementary Data 1: Individual clinical data carrying or not the deletion
Family	Deleted (1=Yes, 0=No)	ID Pedigree	age in 2022	Gender F=1, M=0	Sudden cardiac death (Y=1/N=0)	Sinus node dysfonction (Y= 1 / N= 0 )	Age of discovery of sinus node dysfonction	Pacemaker (Y=1/N=0)	Atrial Fibrillation (Y= 1 / N= 0 )	Age of onset of Atrial Fibrillation	RR interval	Qtc Bazett	Qtuc	Atrial Septal Defect (ASD) (Y=1/N=0)	Noncompaction left ventricle / Hypertrabeculation (Y= 1 / N= 0 )	mitral valve prolapse/Mitral valve billowing (Y= 1 / N= 0 )	Vena cava azygos return (Y= 1 / N= 0 )	pulmonary stenosis (Y= 1 / N= 0 )
Family 1	0	I-1	101	0	0	0	NA	0	0	NA	932	403.977	NK	NK	NK	NK	NK	NK
Family 1	1	II-1	79	0	0	0	NA	0	1	58	577	413.373	643	0	0	1	0	0
Family 1	1	II-10	66	1	0	1	NA	0	0	NA	968	392.328	463	0	0	0	0	0
Family 1	0	II-3	77	0	0	0	NA	0	0	NA	678	372.841	NK	0	0	0	0	0
Family 1	1	II-5	75	1	0	1	50	1	1	50	848	491.927	653	1	0	0	0	0
Family 1	1	II-6	73	1	0	1	57	0	1	67	712	404.124	613	0	0	0	0	0
Family 1	1	II-8	70	1	0	0	NA	0	1	58	518	483.52	510	0	0	0	0	0
Family 1	1	III-1	58	0	0	1	NK	1	0	NK	1933	407.819	669	0	0	0	0	0
Family 1	0	III-11	47	1	0	0	NA	0	0	NA	895	415.41	NK	0	0	0	0	0
Family 1	1	III-13	48	1	0	1	25	0	0	NA	1256	415.806	570	1	0	0	0	0
Family 1	1	III-14	44	1	0	1	24	0	0	NA	1220	432.761	452	0	0	0	0	0
Family 1	0	III-3	57	1	0	0	NA	0	0	NA	969	364.697	NK	0	0	0	0	0
Family 1	1	III-4	52	0	0	1	23	1	0	NA	1086	441.411	550	0	0	0	0	0
Family 1	0	III-7	56	1	0	0	NA	0	0	NA	1024	376.509	NK	0	0	0	0	0
Family 1	1	III-8	53	0	0	1	25	1	1	35	1198	404.739	579	0	0	0	0	0
Family 1	1	III-9	51	0	0	0	NK	0	0	NA	733	423.989	638	0	0	0	0	0
Family 1	1	IV-1	25	1	0	0	NA	0	0	NA	746	349.653	447	0	0	0	0	0
Family 1	0	IV-10	26	1	0	0	NA	0	0	NA	620	396.24	NK	0	0	0	0	0
Family 1	1	IV-11	23	0	0	1	8	1	0	NK	967	379.311	590	1	0	0	0	0
Family 1	0	IV-12	16	0	0	0	NA	0	0	NA	646	364.545	NK	0	0	0	0	0
Family 1	1	IV-13	7	0	0	1	1	1	0	NA	876	383.568	505	0	0	0	0	0
Family 1	0	IV-2	22	1	0	0	NA	0	0	NA	648	391.312	NK	0	0	0	0	0
Family 1	0	IV-3	20	0	0	0	NA	0	0	NA	612	373.256	NK	0	0	0	0	0
Family 1	0	IV-4	38	1	0	0	NA	0	0	NA	NK	404.247	NK	0	0	0	0	0
Family 1	1	IV-5	36	0	0	1	16	0	0	NA	1298	401.814	533	0	0	0	0	0
Family 1	1	IV-7	34	0	0	NK	NK	NK	NK	NK	791	400.278	510	0	0	0	0	0
Family 1	1	IV-8	25	1	0	1	5	1	0	NA	1355	497.404	547	1	0	0	0	0
Family 1	1	IV-9	30	0	0	1	9	0	0	NA	1390	419.854	561	0	0	0	0	1
Family 1	1	V-1	4	1	0	1	1	0	0	NA	518	408.491	400	0	0	0	0	0
Family 1	1	III-16	39	1	0	1	26	1	0	NA	1000	433	534	0	0	1	0	0
Family 1	1	III-6	57	1	0	1	14	1	0	NA	860	479.856	551	1	0	1	0	0
Family 2	NK	I-1	Age at death 58 yo	0	1	NK	NK	NK	NK	NK	NK	NK	NK	NK	NK	NK	NK	NK
Family 2	NK	I-2	Age at death 76 yo	1	0	NK	NK	NK	NK	NK	NK	NK	NK	NK	NK	NK	NK	NK
Family 2	NK	II-1	Age at death 36 yo	0	0	NK	NK	NK	NK	NK	NK	NK	NK	NK	NK	NK	NK	NK
Family 2	NK	II-3	NK	1	0	NK	NK	NK	NK	NK	NK	NK	NK	NK	NK	NK	NK	NK
Family 2	1	II-4	71	0	0	1	NK	1	NK	NK	873	463	NK	NK	NK	NK	NK	NK
Family 2	NK	II-6	NK	1	0	NK	NK	NK	NK	NK	NK	NK	NK	NK	NK	NK	NK	NK
Family 2	NK	II-7	NK	0	0	NK	NK	NK	NK	NK	NK	NK	NK	NK	NK	NK	NK	NK
Family 2	NK	II-8	NK	0	0	NK	NK	1	1	NK	NK	NK	NK	NK	NK	NK	NK	NK
Family 2	0	III-1	44	1	0	NK	NK	NK	NK	NK	NK	NK	NK	NK	NK	NK	NK	NK
Family 2	1	III-10	44	1	0	1	NK	1	NK	NK	917	371	680	1	NK	NK	NK	NK
Family 2	1	III-3	51	1	0	1	3	1	NK	NK	1027	404	630	NK	NK	NK	NK	NK
Family 2	1	III-5	49	1	0	1	0	1	NK	NK	861	403	580	NK	NK	NK	NK	NK
Family 2	NK	III-6	NK	NK	NK	NK	NK	NK	NK	NK	NK	NK	NK	NK	NK	NK	NK	NK
Family 2	1	III-7	47	0	0	1	school boy	1	1	NA	1211	408	NK	1	NK	NK	NK	NK
Family 2	1	IV-1	30	1	0	1	0	1	NK	NK	1492	383	664	NK	NK	NK	NK	NK
Family 2	0	IV-2	28	1	0	NK	NA	NK	NK	NK	NK	NK	NK	NK	NK	NK	NK	NK
Family 2	1	IV-3	22	0	0	1	0	0	NK	NK	1331	410	633	NK	NK	NK	NK	NK
Family 2	1	IV-4	20	1	0	1	0	0	NK	NK	1294	415	662	NK	NK	NK	NK	NK
Family 2	1	IV-5	17	0	0	1	0	0	NK	NK	1235	387	630	NK	NK	NK	NK	NK
Family 2	1	IV-6	16	1	0	1	NK	0	NK	NK	1577	449	701	NK	NK	NK	NK	NK
Family 2	1	IV-7	14	1	0	1	NK	0	NK	NK	1148	422	713	NK	NK	NK	NK	NK
Family 2	0	IV-8	16	0	0	0	NA	NK	NK	NK	657	400	522	NK	NK	NK	NK	NK
Family 2	1	IV-9	14	0	0	1	NK	0	NK	NK	1262	465	NK	NK	NK	NK	NK	NK
Family 3	1	I-2	43	1	0	1	childhood	0	0	NK	1580	374	419	NK	NK	NK	NK	NK
Family 3	1	II-1	14	0	0	1	fetal	0	0	NK	1340	411	461	0	0	0	0	0
Family 3	1	II-3	8	0	0	1	fetal	0	0	NK	1170	415	517	0	0	0	0	0
Family 3	0	I-1	44	0	0	0	NK	0	0	NK	1390	388	436	NK	NK	NK	NK	NK
Family 3	0	II-2	10	1	0	0	NK	0	0	NK	830	462	473	NK	NK	NK	NK	NK
Family 4	1	I-1	84	0	0	1	40	1	1	42	981	517.944	615	0	0	0	0	0
Family 4	1	II-3	56	0	0	1	7	1	1	32	697	430.01	616	0	0	0	1	0
Family 4	NK	II-2	59	1	0	NK	NK	NK	NK	NK	NK	NK	NK	NK	NK	NK	NK	NK
Family 4	NK	III-2	41	1	0	1	NK	1	0	NK	1063	361.778	NK	0	0	0	0	0
Family 4	0	III-4	24	1	0	0	NA	0	0	NK	515	401.318	NK	0	0	0	0	0
Family 4	1	III-5	22	1	0	1	1	1	0	NK	988	362.18	524	0	1	0	0	1
Family 4	1	III-6	19	1	0	1	1	1	0	NK	720	393.623	506	0	0	0	1	1
Family 4	NK	IV-2	20	0	0	1		0	0	NK	1570	391.861	NK	0	1	0	1	0
Family 4	NK	IV-3	18	1	0	1	4	1	0	NK	872	457.267	NK	0	1	0	1	0
Family 4	1	IV-4	12	0	0	1	NK	0	0	NK	1364	387.874	490	0	1	0	1	0
Family 4	1	IV-I	22	0	0	1	NK	0	0	NK	1316	383.552	NK	0	0	0	0	0
Family 5	1	I-1	50	0	0	1	NK	1	1	30	590	398.378	549	1	0	0	0	0
Family 5	1	II-2	26	0	0	1	1	1	0	NA	653	451.686	469	1	0	0	1	1
Family 5	1	II-3	21	0	0	1	1	1	0	NA	711	423.383	450	1	0	0	0	0
Family 5	NK	II-4	14	0	0	1	NK	1	0	0	NK	NK	NK	0	0	0	1	1
Family 5	0	II-1	29	1	0	0	NA	0	0	Na	653	451.686	NK	0	0	0	0	0
Family 6	1	II-14	83	1	0	1	24	1	1	41	821	449.183	NA	0	0	1	1	0
Family 6	NK	I-2	117	1	0	1	NK	0	0	NA	956	511.38	NK	NK	NK	NK	NK	NK
Family 6	0	II-10	87	1	0	0	NA	0	0	NA	891	390.92	439	0	0	0	0	0
Family 6	1	II-2	94	0	0	1	43	1	1	58	650	492.418	680	0	1	1	0	0
Family 6	1	II-4	92	1	0	1	40	1	1	NK	1125	423.321	602	0	0	1	0	0
Family 6	NK	II-5	Age at death 43	0	0	0	NA	0	0	NA	NK	NK	NK	NK	NK	NK	NK	NK
Family 6	1	II-7	89	1	0	1	25	0	1	NK	781	381.333	706	NK	NK	NK	NK	NK
Family 6	NK	II-8	88	0	0	1	NK	NK	0	NA	1140	457.99	NA	0	0	0	0	0
Family 6	0	III-10	63	1	0	0	NA	0	0	NA	679	387.129	NK	0	0	0	0	0
Family 6	1	III-13	57	1	0	1	11	1	1	23	1251	409.484	600	1	0	0	0	0
Family 6	0	III-14	53	1	0	0	NA	0	1	51	729	332.625	525	0	0	0	0	0
Family 6	0	III-15	62	0	0	0	NA	0	0	NA	NK	NK	NK	NK	NK	NK	NK	NK
Family 6	NK	III-19	60	0	1	1	NK	0	0	NA	655	564.671	NA	NK	NK	NK	NK	NK
Family 6	1	III-24	49	1	0	1	3	1	0	NA	888	387.335	NA	0	0	1	0	0
Family 6	1	III-29	50	1	0	1	5	0	0	NA	671	466.339	675	0	0	1	0	0
Family 6	0	III-3	65	1	0	0	NA	0	0	NA	713	406.209	414	0	0	0	0	0
Family 6	1	III-8	54	1	0	1	7	1	1	51	1447	370.767	521	0	1	1	0	0
Family 6	1	III-9	51	1	0	1	25	0	0	NA	1249	416.97	596	0	1	1	0	0
Family 6	0	IV-2	32	0	0	0	NA	0	0	NA	887	380.12	369	0	0	0	0	0
Family 6	0	IV-5	19	1	0	0	NA	0	0	NA	386	394.341	520	0	0	0	0	0
Family 6	1	II-12	85	1	0	1	11	1	1	NK	1368	525.814	650	0	0	1	0	0
Family 6	0	II-1	96	1	0	0	NA	0	0	NA	NK	NK	NK	NK	Nk	NK	NK	NK
Family 6	1	II-17	80	1	0	1	28	1	1	48	1096	424.109	618	0	0	1	0	0
Family 6	1	II-18	79	0	0	1	17	0	1	NK	617	514.326	690	0	1	1	0	0
Family 6	0	II-15	82	0	0	0	NA	0	0	NA	785	378.103	395	0	0	0	0	0
Family 6	1	III-1	66	0	0	1	16	0	1	39	1390	389.998	450	1	1	1	0	0
Family 6	0	II-20	76	1	0	0	NA	0	0	NA	763	449.915	492	0	0	0	0	0
Family 6	0	III-17	51	1	0	0	NA	0	0	NA	855	380.68	421	0	0	1	0	0
Family 6	1	III-11	58	0	0	1	10	1	1	26	835	464.612	651	0	1	0	0	0
Family 6	0	III-16	58	0	0	0	NA	0	0	NA	703	436.519	441	0	0	0	0	0
Family 6	0	III-18	48	0	0	0	NA	0	0	NA	823	376.987	392	0	0	1	0	0
Family 6	1	III-21	53	0	0	1	1	0	1	21	650	414.276	610	0	0	1	0	0
Family 6	0	III-20	57	0	0	0	NA	0	0	NA	791	377.791	378	0	0	0	0	0
Family 6	0	III-23	52	0	0	0	NA	0	0	NA	755	352.166	384	0	0	0	0	0
Family 6	1	III-25	54	0	0	1	2	1	1	22	1343	347.75	NA	0	1	1	0	0
Family 6	1	III-26	48	1	0	1	2	1	0	NA	1398	413.576	567	0	1	0	0	0
Family 6	1	III-27	51	0	1	1	6	1	1	14	1149	463.657	NA	1	NK	0	NK	NK
Family 6	1	III-4	63	0	0	1	NK	1	1	55	734	451.713	566	0	1	1	0	0
Family 6	1	III-5	61	0	0	1	11	1	1	31	671	531.041	582	0	0	1		0
Family 6	1	IV-1	32	1	0	1	12	0	0	NA	868	414.312	617	0	0	1	0	0
Family 6	0	IV-10	22	1	0	NK	NA	NK	NK	NK	528	434.881	440	NK	NK	NK	NK	NK
Family 6	1	IV-3	26	0	0	1	1	1	0	NA	567	417.002	568	0	1	1	0	0
Family 6	1	IV-4	21	1	0	1	3	0	0	NA	1325	387.46	NA	0	0	1	0	0
Family 6	0	IV-6	35	1	0	0	NA	0	0	NA	578	424.853	427	0	0	1	0	0
Family 6	0	IV-7	32	0	0	0	NA	0	0	NA	855	391.494	410	0	0	0	0	0
Family 6	0	IV-8	29	1	0	0	NA	0	0	NA	716	444.356	510	0	0	1	0	0
Family 6	1	IV-9	23	1	0	1	1	1	0	NA	993	335.175	NA	0	1	0	0	0
Family 7	1	II-1	56	1	0	1	NK	1	1	39	1509	418.42	500	1	0	0	0	0

## Sheet: Supplementary Data 2
Supplementary Data 2: Whole tissue RNA-seq of WT and DelB SAN tissue
Ensembl Gene ID	EntrezGene ID	Associated Gene Name	EntrezGene ID	BaseMean	log2(FC) [- = down in DelB]	StdErr	Wald-Stats	P-value	P-adj
ENSMUSG00000054162	72902	Spock3	72902	73.341	-2.67481	0.224028	11.9396	7.35788e-33	2.78128e-29
ENSMUSG00000044288	12801	Cnr1	12801	40.6472	-2.26734	0.22504	10.0753	7.10742e-24	1.3433e-20
ENSMUSG00000000120	18053	Ngfr	18053	217.617	-1.81377	0.224957	8.06271	7.46241e-16	4.01172e-13
ENSMUSG00000042751	226518	Nmnat2	226518	66.4939	-1.7306	0.219406	7.88768	3.07862e-15	1.32996e-12
ENSMUSG00000047216	227485	Cdh19	227485	250.249	-1.679	0.164507	10.2062	1.86009e-24	4.01779e-21
ENSMUSG00000030222	232441	Rerg	232441	108.681	-1.65799	0.205838	8.05482	7.95977e-16	4.01172e-13
ENSMUSG00000030077	12661	Chl1	12661	326.969	-1.59372	0.187687	8.49135	2.04246e-17	1.81659e-14
ENSMUSG00000029168	65254	Dpysl5	65254	61.3713	-1.58777	0.221773	7.15944	8.10084e-13	2.17444e-10
ENSMUSG00000025203	20250	Scd2	20250	778.584	-1.54522	0.12858	12.0175	2.87385e-33	1.44842e-29
ENSMUSG00000015484	329274	Fam163a	329274	22.9039	-1.48224	0.221664	6.68689	2.27965e-11	4.85469e-09
ENSMUSG00000022548	11815	Apod	11815	222.083	-1.46789	0.172382	8.51533	1.66121e-17	1.56985e-14
ENSMUSG00000021728	13723	Emb	13723	82.5048	-1.43558	0.22034	6.51531	7.25375e-11	1.26065e-08
ENSMUSG00000037625	18417	Cldn11	18417	61.249	-1.42976	0.221258	6.46194	1.03366e-10	1.71747e-08
ENSMUSG00000004961	53420	Syt5	53420	38.9612	-1.42539	0.224713	6.34318	2.25065e-10	3.18036e-08
ENSMUSG00000050711	20254	Scg2	20254	27.1157	-1.38318	0.215479	6.41908	1.37099e-10	2.10211e-08
ENSMUSG00000034098	213262	Fstl5	213262	24.8063	-1.35092	0.215695	6.26311	3.77363e-10	5.00503e-08
ENSMUSG00000020340	76884	Cyfip2	76884	120.101	-1.27322	0.222388	5.72523	1.03296e-08	8.30767e-07
ENSMUSG00000031227	107528	Magee1	107528	119.113	-1.27023	0.195851	6.48571	8.83165e-11	1.50039e-08
ENSMUSG00000025964	23792	Adam23	23792	265.667	-1.25842	0.152191	8.26866	1.35476e-16	9.31087e-14
ENSMUSG00000022454	54003	Nell2	54003	19.7907	-1.23654	0.214436	5.76647	8.09488e-09	6.91495e-07
ENSMUSG00000044117	67254	2900011O08Rik	67254	23.0539	-1.22631	0.213221	5.75133	8.85459e-09	7.35612e-07
ENSMUSG00000047139	12484	Cd24a	12484	164.563	-1.19152	0.186472	6.3898	1.66107e-10	2.45947e-08
ENSMUSG00000055653	14734	Gpc3	14734	109.27	-1.19049	0.173374	6.86657	6.5763e-12	1.48408e-09
ENSMUSG00000031871	12562	Cdh5	12562	1154.87	-1.18157	0.107372	11.0044	3.63806e-28	9.16791e-25
ENSMUSG00000026579	14067	F5	14067	64.4729	-1.15403	0.212335	5.43495	5.48105e-08	3.56722e-06
ENSMUSG00000022103	14586	Gfra2	14586	174.452	-1.12605	0.19448	5.79005	7.03675e-09	6.17899e-07
ENSMUSG00000036594	14960	H2-Aa	14960	615.05	-1.11958	0.117716	9.51089	1.89041e-21	2.59846e-18
ENSMUSG00000026587	11899	Astn1	11899	46.8176	-1.11888	0.223282	5.01107	5.41288e-07	2.51051e-05
ENSMUSG00000046844	270097	Vat1l	270097	99.0955	-1.10713	0.211966	5.22317	1.75887e-07	9.96032e-06
ENSMUSG00000035964	67937	Tmem59l	67937	16.1091	-1.09874	0.206958	5.30902	1.10215e-07	6.71955e-06
ENSMUSG00000063415	232174	Cyp26b1	232174	265.531	-1.09724	0.19611	5.595	2.20623e-08	1.61151e-06
ENSMUSG00000074802	237436	Gas2l3	237436	88.4315	-1.09148	0.198068	5.51063	3.57546e-08	2.47986e-06
ENSMUSG00000076441	11898	Ass1	11898	143.256	-1.08187	0.198392	5.45319	4.94751e-08	3.32473e-06
ENSMUSG00000020848	13447	Doc2b	13447	62.6249	-1.07257	0.225419	4.75813	1.95396e-06	7.27682e-05
ENSMUSG00000090877	15511	Hspa1b	15511	179.326	-1.06915	0.161027	6.63959	3.14551e-11	6.34135e-09
ENSMUSG00000054013	104885	Tmem179	104885	32.1818	-1.06879	0.217453	4.91503	8.87704e-07	3.78087e-05
ENSMUSG00000033006	20665	Sox10	20665	303.909	-1.06635	0.17095	6.2378	4.43775e-10	5.73494e-08
ENSMUSG00000009281	71660	Rarres2	71660	910.346	-1.05834	0.0789242	13.4095	5.31647e-41	8.0385e-37
ENSMUSG00000074657	16572	Kif5a	16572	361.156	-1.05804	0.212293	4.98389	6.23173e-07	2.76891e-05
ENSMUSG00000038605	229011	Samd10	229011	47.031	-1.05716	0.199797	5.2912	1.21519e-07	7.34949e-06
ENSMUSG00000045871	239250	Slitrk6	239250	75.1742	-1.05501	0.216113	4.88174	1.05151e-06	4.34295e-05
ENSMUSG00000003411	69908	Rab3b	69908	77.3336	-1.04768	0.208075	5.03507	4.77662e-07	2.27831e-05
ENSMUSG00000050069	23893	Grem2	23893	40.7824	-1.04545	0.224758	4.65142	3.29654e-06	0.000113798
ENSMUSG00000064115	239857	Cadm2	239857	86.8018	-1.03821	0.21922	4.73591	2.1807e-06	7.96429e-05
ENSMUSG00000023000	13363	Dhh	13363	54.4612	-1.03605	0.218937	4.7322	2.22104e-06	8.09208e-05
ENSMUSG00000022658	56370	Tagln3	56370	42.0885	-1.03245	0.217744	4.74156	2.12074e-06	7.78291e-05
ENSMUSG00000043366	170639	Olfr78	170639	110.933	-1.03007	0.186011	5.53768	3.06501e-08	2.15549e-06
ENSMUSG00000026424	171469	Gpr37l1	171469	101.29	-1.02744	0.203266	5.05464	4.31193e-07	2.08898e-05
ENSMUSG00000048373	14181	Fgfbp1	14181	27.4474	-1.02272	0.225341	4.53853	5.66478e-06	0.000180319
ENSMUSG00000045114	69017	Prrt2	69017	113.187	-1.01918	0.182603	5.58141	2.38581e-08	1.71778e-06
ENSMUSG00000034926	74754	Dhcr24	74754	183.603	-1.01137	0.173467	5.83036	5.53096e-09	4.97786e-07
ENSMUSG00000035783	11475	Acta2	11475	5592.75	-1.00968	0.0776392	13.0047	1.15016e-38	8.69523e-35
ENSMUSG00000037979	215707	Ccdc92	215707	80.8929	-1.006	0.188351	5.34106	9.24072e-08	5.70284e-06
ENSMUSG00000063531	20349	Sema3e	20349	26.0478	-1.00571	0.22212	4.52776	5.9611e-06	0.000188167
ENSMUSG00000019894	103098	Slc6a15	103098	38.6145	-1.00305	0.225494	4.44823	8.65802e-06	0.000251935
ENSMUSG00000025855	19085	Prkar1b	19085	166.593	-0.999196	0.223306	4.47455	7.6572e-06	0.000229261
ENSMUSG00000006273	11966	Atp6v1b2	11966	353.608	-0.985971	0.175815	5.608	2.04674e-08	1.50226e-06
ENSMUSG00000042761	244958	Mrap2	244958	16.4858	-0.98488	0.201693	4.88307	1.04446e-06	4.32664e-05
ENSMUSG00000029778	11517	Adcyap1r1	11517	103.704	-0.97951	0.187527	5.2233	1.75758e-07	9.96032e-06
ENSMUSG00000037428	381677	Vgf	381677	19.2294	-0.969898	0.203371	4.76912	1.85037e-06	6.94233e-05
ENSMUSG00000021194	12652	Chga	12652	42.4476	-0.964339	0.221973	4.34439	1.39662e-05	0.000379435
ENSMUSG00000020891	11688	Alox8	11688	202.954	-0.962842	0.157408	6.11684	9.54506e-10	1.12751e-07
ENSMUSG00000039270	230316	Megf9	230316	39.101	-0.957632	0.220899	4.33516	1.45653e-05	0.000393262
ENSMUSG00000020598	319504	Nrcam	319504	21.8725	-0.952359	0.221555	4.29851	1.71948e-05	0.000449025
ENSMUSG00000025932	14048	Eya1	14048	29.6211	-0.950175	0.225195	4.21935	2.45011e-05	0.000589899
ENSMUSG00000032327	20897	Stra6	20897	65.4318	-0.94978	0.220578	4.30587	1.66333e-05	0.000438145
ENSMUSG00000074272	26365	Ceacam1	26365	191.692	-0.946654	0.176118	5.37511	7.6538e-08	4.86242e-06
ENSMUSG00000026638	54139	Irf6	54139	88.1972	-0.942696	0.191096	4.9331	8.09344e-07	3.50009e-05
ENSMUSG00000016327	67821	Atp1b4	67821	41.0526	-0.941912	0.22514	4.18368	2.8683e-05	0.000666187
ENSMUSG00000024109	18189	Nrxn1	18189	158.175	-0.937162	0.166049	5.64388	1.6626e-08	1.26324e-06
ENSMUSG00000024087	13078	Cyp1b1	13078	290.348	-0.937041	0.132652	7.06389	1.61899e-12	3.88558e-10
ENSMUSG00000014602	16560	Kif1a	16560	380.428	-0.93563	0.220275	4.24755	2.16117e-05	0.000533065
ENSMUSG00000037747	70911	Phyhipl	70911	13.652	-0.931339	0.198995	4.68022	2.86572e-06	0.000100767
ENSMUSG00000036169	66042	Sostdc1	66042	70.4409	-0.931156	0.208516	4.46563	7.98329e-06	0.000235757
ENSMUSG00000031391	16728	L1cam	16728	529.311	-0.928292	0.170082	5.45791	4.81775e-08	3.25198e-06
ENSMUSG00000038077	16494	Kcna6	16494	332.394	-0.925754	0.161523	5.73139	9.96098e-09	8.09731e-07
ENSMUSG00000022801	70144	Lrch3	70144	195.046	-0.924901	0.144244	6.41204	1.43586e-10	2.17102e-08
ENSMUSG00000027834	20713	Serpini1	20713	120.257	-0.924578	0.217751	4.24603	2.17588e-05	0.00053582
ENSMUSG00000031144	20977	Syp	20977	534.119	-0.920525	0.223111	4.12586	3.69354e-05	0.000812901
ENSMUSG00000017002	20568	Slpi	20568	30.6221	-0.919929	0.225398	4.08136	4.47722e-05	0.000948118
ENSMUSG00000056812	20451	St8sia3	20451	15.3921	-0.919165	0.199425	4.60908	4.04449e-06	0.000135294
ENSMUSG00000001120	59093	Pcbp3	59093	159.03	-0.916962	0.201723	4.54566	5.4764e-06	0.000176177
ENSMUSG00000047786	66643	Lix1	66643	93.3304	-0.916231	0.211774	4.32646	1.51525e-05	0.000406216
ENSMUSG00000024610	16149	Cd74	16149	1308.49	-0.914907	0.109301	8.37055	5.73492e-17	4.56379e-14
ENSMUSG00000019877	56442	Serinc1	56442	1551.4	-0.914854	0.139502	6.55801	5.45305e-11	9.81549e-09
ENSMUSG00000028766	11647	Alpl	11647	141.847	-0.913656	0.197806	4.61895	3.85688e-06	0.00012988
ENSMUSG00000079105	109828	C7	109828	821.724	-0.913026	0.106214	8.59607	8.24946e-18	8.31545e-15
ENSMUSG00000016763	64706	Scube1	64706	66.8892	-0.908543	0.219704	4.13531	3.54481e-05	0.00078359
ENSMUSG00000009394	20965	Syn2	20965	387.325	-0.907529	0.162232	5.59401	2.2189e-08	1.61297e-06
ENSMUSG00000030110	19713	Ret	19713	162.55	-0.906776	0.215802	4.20189	2.64699e-05	0.000627311
ENSMUSG00000014905	27362	Dnajb9	27362	430.393	-0.898343	0.155363	5.7822	7.37285e-09	6.35311e-07
ENSMUSG00000026546	71870	Ccdc19	71870	10.8609	-0.897542	0.206183	4.35313	1.34209e-05	0.000366952
ENSMUSG00000042428	17309	Mgat3	17309	106.269	-0.89646	0.1699	5.27638	1.31758e-07	7.81249e-06
ENSMUSG00000021314	218038	Amph	218038	52.6962	-0.895757	0.222656	4.02305	5.74497e-05	0.00115568
ENSMUSG00000029844	15394	Hoxa1	15394	8.21523	-0.890882	0.20336	4.38081	1.18239e-05	0.000329846
ENSMUSG00000031517	234267	Gpm6a	234267	239.506	-0.889682	0.202404	4.39557	1.10483e-05	0.000311662
ENSMUSG00000000197	338370	Nalcn	338370	55.6492	-0.889589	0.220824	4.02849	5.61354e-05	0.00114389
ENSMUSG00000043300	26879	B3galnt1	26879	62.8955	-0.886067	0.188608	4.69793	2.62808e-06	9.37181e-05
ENSMUSG00000027273	20614	Snap25	20614	363.302	-0.885567	0.195235	4.53591	5.73565e-06	0.000182191
ENSMUSG00000079362	100702	Gbp6	100702	45.335	-0.885136	0.213875	4.13856	3.49491e-05	0.000775963
ENSMUSG00000023064	20618	Sncg	20618	478.693	-0.88406	0.221299	3.99486	6.47327e-05	0.00127775
ENSMUSG00000023367	66058	Tmem176a	66058	259.985	-0.883587	0.137361	6.43261	1.25434e-10	1.97559e-08
ENSMUSG00000020704	11418	Accn1	11418	13.8118	-0.881776	0.196368	4.49042	7.10827e-06	0.000215859
ENSMUSG00000027111	16403	Itga6	16403	192.49	-0.880654	0.167015	5.27289	1.34294e-07	7.90087e-06
ENSMUSG00000056569	17528	Mpz	17528	107.082	-0.880411	0.205175	4.29102	1.77851e-05	0.000455781
ENSMUSG00000074743	21824	Thbd	21824	1389.09	-0.878016	0.089458	9.81485	9.71854e-23	1.63271e-19
ENSMUSG00000026675	15490	Hsd17b7	15490	42.9262	-0.873859	0.225516	3.87493	0.000106656	0.00194293
ENSMUSG00000000308	12716	Ckmt1	12716	80.254	-0.871268	0.196647	4.43062	9.39618e-06	0.00027061
ENSMUSG00000021087	104001	Rtn1	104001	363.89	-0.870365	0.22552	3.85937	0.000113682	0.00205116
ENSMUSG00000047976	16485	Kcna1	16485	944.366	-0.868777	0.135803	6.39732	1.58133e-10	2.36729e-08
ENSMUSG00000029291	52822	Rufy3	52822	194.293	-0.864825	0.196608	4.39873	1.08887e-05	0.000308309
ENSMUSG00000070304	72821	Scn2b	72821	83.7545	-0.863339	0.221792	3.89256	9.91924e-05	0.00183348
ENSMUSG00000008153	232370	Clstn3	232370	15.0492	-0.860922	0.205291	4.19367	2.74479e-05	0.00064443
ENSMUSG00000040907	232975	Atp1a3	232975	85.9284	-0.857163	0.196615	4.35961	1.30295e-05	0.000357542
ENSMUSG00000073421	14961	H2-Ab1	14961	417.309	-0.855604	0.14174	6.03644	1.57555e-09	1.69528e-07
ENSMUSG00000022122	13618	Ednrb	13618	272.489	-0.84813	0.175382	4.83589	1.32549e-06	5.21912e-05
ENSMUSG00000039740	56737	Alg2	56737	211.156	-0.845003	0.161989	5.21643	1.82408e-07	1.02148e-05
ENSMUSG00000040265	103967	Dnm3	103967	126.381	-0.844789	0.202187	4.17826	2.93751e-05	0.000678504
ENSMUSG00000022456	24050	Septin3	24050	97.9484	-0.8432	0.202534	4.16325	3.13756e-05	0.000715654
ENSMUSG00000032332	12816	Col12a1	12816	134.207	-0.842151	0.192859	4.36666	1.2616e-05	0.000347458
ENSMUSG00000057777	23937	Mab21l2	23937	40.6294	-0.841818	0.22198	3.79231	0.000149253	0.00254541
ENSMUSG00000027751	56790	Fam48a	56790	171.543	-0.841415	0.178818	4.70543	2.53327e-06	9.11976e-05
ENSMUSG00000079828	208715	Hmgcs1	208715	473.361	-0.840698	0.159088	5.28449	1.26057e-07	7.59354e-06
ENSMUSG00000079301	208715	Hmgcs1	208715	473.361	-0.840698	0.159088	5.28449	1.26057e-07	7.59354e-06
ENSMUSG00000032549	270192	Rab6b	270192	177.242	-0.837489	0.222498	3.76403	0.000167194	0.00277299
ENSMUSG00000027894	229706	Slc6a17	229706	127.712	-0.835959	0.207708	4.02469	5.7051e-05	0.00115263
ENSMUSG00000026365	12628	Cfh	12628	3460.99	-0.833961	0.165811	5.02957	4.91573e-07	2.32996e-05
ENSMUSG00000042757	81907	Tmem108	81907	72.0189	-0.83144	0.202871	4.09838	4.16056e-05	0.000897398
ENSMUSG00000038879	223473	Nipal2	223473	18.7773	-0.831379	0.225213	3.69152	0.000222917	0.00349637
ENSMUSG00000001300	13642	Efnb2	13642	509.13	-0.830991	0.113376	7.32954	2.30945e-13	6.34889e-11
ENSMUSG00000027981	67225	Rnpc3	67225	184.987	-0.829244	0.202855	4.08787	4.3535e-05	0.000932779
ENSMUSG00000012428	117167	Steap4	117167	291.83	-0.828083	0.166477	4.97416	6.55305e-07	2.87718e-05
ENSMUSG00000029070	74761	Mxra8	74761	259.366	-0.826789	0.14211	5.81797	5.95671e-09	5.26699e-07
ENSMUSG00000019906	108030	Lin7a	108030	41.4357	-0.826253	0.220971	3.73919	0.000184613	0.00302749
ENSMUSG00000025127	14527	Gcgr	14527	128.569	-0.826132	0.200315	4.12416	3.72092e-05	0.000817737
ENSMUSG00000029126	18196	Nsg1	18196	253.57	-0.826033	0.182539	4.52523	6.03301e-06	0.000189251
ENSMUSG00000040264	229898	Gbp5	229898	107.784	-0.823033	0.220811	3.72732	0.000193528	0.00313964
ENSMUSG00000030257	259302	Srgap3	259302	115.638	-0.822557	0.202424	4.06354	4.83345e-05	0.00100802
ENSMUSG00000022636	11658	Alcam	11658	235.071	-0.822074	0.180277	4.56007	5.11355e-06	0.000166991
ENSMUSG00000048078	23966	Odz4	23966	143.459	-0.821833	0.196333	4.18591	2.84029e-05	0.000661713
ENSMUSG00000029455	11669	Aldh2	11669	1619.3	-0.820525	0.100179	8.19058	2.59979e-16	1.63787e-13
ENSMUSG00000055430	58243	Nap1l5	58243	173.44	-0.818947	0.189218	4.32807	1.50422e-05	0.000403975
ENSMUSG00000060962	73712	Dmkn	73712	37.9799	-0.817482	0.222085	3.68094	0.000232378	0.00361477
ENSMUSG00000039114	68404	Nrn1	68404	252.628	-0.816432	0.154627	5.28002	1.29171e-07	7.75024e-06
ENSMUSG00000029838	19242	Ptn	19242	137.776	-0.813159	0.192811	4.21738	2.47155e-05	0.000594084
ENSMUSG00000024665	56473	Fads2	56473	196.161	-0.81214	0.130045	6.24508	4.23593e-10	5.52131e-08
ENSMUSG00000015619	14462	Gata3	14462	60.9278	-0.811426	0.219469	3.69723	0.000217963	0.00343859
ENSMUSG00000057722	16847	Lepr	16847	88.81	-0.809983	0.202963	3.9908	6.58518e-05	0.00129646
ENSMUSG00000055629	330671	B4galnt4	330671	10.6662	-0.809882	0.192082	4.21633	2.48308e-05	0.000594084
ENSMUSG00000060240	57754	Cend1	57754	35.8517	-0.808914	0.219394	3.68704	0.000226874	0.00354373
ENSMUSG00000030208	13730	Emp1	13730	1091.5	-0.808671	0.0990289	8.16601	3.18756e-16	1.92784e-13
ENSMUSG00000059361	228777	Nrsn2	228777	13.3075	-0.808246	0.191695	4.21632	2.48321e-05	0.000594084
ENSMUSG00000049103	12772	Ccr2	12772	59.3177	-0.807338	0.217589	3.71038	0.000206951	0.00331121
ENSMUSG00000027895	99738	Kcnc4	99738	39.3756	-0.806637	0.225193	3.58198	0.000340999	0.00479174
ENSMUSG00000028194	69219	Ddah1	69219	107.381	-0.806041	0.197464	4.08197	4.46564e-05	0.000946992
ENSMUSG00000058248	16510	Kcnh1	16510	22.7651	-0.804247	0.223297	3.6017	0.000316148	0.0045482
ENSMUSG00000029816	93695	Gpnmb	93695	105.123	-0.802143	0.188979	4.24462	2.18969e-05	0.000538343
ENSMUSG00000037362	18133	Nov	18133	143.767	-0.800423	0.19653	4.07278	4.64555e-05	0.000978283
ENSMUSG00000028488	20404	Sh3gl2	20404	31.8385	-0.799607	0.222925	3.58689	0.000334644	0.00474654
ENSMUSG00000022055	18039	Nefl	18039	160.845	-0.799454	0.190565	4.19519	2.72643e-05	0.000643114
ENSMUSG00000023004	22143	Tuba1b	22143	49.4719	-0.798258	0.209065	3.81822	0.000134419	0.00234978
ENSMUSG00000032181	20255	Scg3	20255	107.558	-0.796696	0.222861	3.57486	0.00035042	0.00491921
ENSMUSG00000045725	78004	Prr15	78004	74.6211	-0.796605	0.220539	3.61209	0.000303742	0.00442907
ENSMUSG00000024084	70536	Qpct	70536	94.8971	-0.796227	0.199802	3.98508	6.74571e-05	0.00132461
ENSMUSG00000027737	26570	Slc7a11	26570	165.613	-0.794543	0.162984	4.87499	1.08814e-06	4.45872e-05
ENSMUSG00000045136	73710	Tubb2b	73710	83.186	-0.794247	0.222666	3.56699	0.000361111	0.00503225
ENSMUSG00000024366	14587	Gfra3	14587	199.955	-0.792234	0.156719	5.05512	4.30113e-07	2.08898e-05
ENSMUSG00000028246	76132	6230409E13Rik	76132	132.717	-0.789005	0.18247	4.32402	1.53209e-05	0.000408558
ENSMUSG00000039004	12161	Bmp6	12161	244.671	-0.788826	0.162368	4.85826	1.18422e-06	4.72437e-05
ENSMUSG00000021451	20354	Sema4d	20354	87.8705	-0.787634	0.20637	3.81662	0.000135291	0.0023594
ENSMUSG00000052316	74488	Lrrc15	74488	99.5882	-0.786422	0.183834	4.27788	1.88679e-05	0.00047786
ENSMUSG00000039116	215798	Gpr126	215798	94.3969	-0.783288	0.210038	3.72926	0.000192041	0.00312221
ENSMUSG00000055733	54561	Nap1l3	54561	23.1894	-0.782854	0.222297	3.52165	0.000428863	0.00571486
ENSMUSG00000024098	65960	Twsg1	65960	362.814	-0.782071	0.13657	5.72653	1.02506e-08	8.28822e-07
ENSMUSG00000062760	72301	1810041L15Rik	72301	62.7284	-0.778262	0.222548	3.49705	0.000470438	0.00613721
ENSMUSG00000030327	67602	Necap1	67602	120.986	-0.778035	0.187158	4.1571	3.22316e-05	0.000729554
ENSMUSG00000062591	22153	Tubb4a	22153	379.873	-0.777737	0.186259	4.17556	2.97248e-05	0.000683037
ENSMUSG00000059743	110196	Fdps	110196	219.052	-0.777178	0.182193	4.26568	1.99294e-05	0.000498894
ENSMUSG00000032440	21813	Tgfbr2	21813	837.802	-0.776192	0.0987886	7.8571	3.93121e-15	1.56421e-12
ENSMUSG00000055567	329178	Unc80	329178	77.0962	-0.775751	0.225507	3.44004	0.000581638	0.00726207
ENSMUSG00000024421	16774	Lama3	16774	148.183	-0.772867	0.168158	4.59608	4.30518e-06	0.00014338
ENSMUSG00000028270	14469	Gbp2	14469	542.89	-0.771976	0.123286	6.26167	3.80864e-10	5.00754e-08
ENSMUSG00000026192	108147	Atic	108147	321.727	-0.771692	0.131724	5.8584	4.67341e-09	4.30866e-07
ENSMUSG00000021608	210992	Lpcat1	210992	49.4727	-0.771486	0.223741	3.44812	0.000564494	0.00708899
ENSMUSG00000027483	18843	Bpifa1	18843	17.2562	-0.77144	0.209958	3.67426	0.000238538	0.00369539
ENSMUSG00000014444	234839	Fam38a	234839	467.311	-0.771292	0.120167	6.41848	1.37638e-10	2.10211e-08
ENSMUSG00000018822	54612	Sfrp5	54612	394.186	-0.770981	0.13619	5.66106	1.50438e-08	1.15975e-06
ENSMUSG00000021066	73991	Atl1	73991	47.4429	-0.770816	0.2243	3.43655	0.000589178	0.00734409
ENSMUSG00000031283	83453	Chrdl1	83453	52.7621	-0.770767	0.224766	3.4292	0.000605354	0.00750242
ENSMUSG00000027642	20014	Rpn2	20014	519.772	-0.770628	0.155492	4.95608	7.19313e-07	3.14246e-05
ENSMUSG00000045092	13609	S1pr1	13609	1123.74	-0.77038	0.126159	6.1064	1.01906e-09	1.1702e-07
ENSMUSG00000046182	269994	Gsg1l	269994	154.522	-0.76997	0.170864	4.50633	6.59577e-06	0.000203135
ENSMUSG00000028832	16765	Stmn1	16765	185.138	-0.769813	0.188321	4.08777	4.35543e-05	0.000932779
ENSMUSG00000036790	245450	Slitrk2	245450	11.6071	-0.768373	0.199733	3.847	0.000119574	0.00213203
ENSMUSG00000026109	56363	Tmeff2	56363	83.8865	-0.766982	0.212446	3.61025	0.000305901	0.00444433
ENSMUSG00000020374	74563	Rasgef1c	74563	74.4049	-0.765562	0.209478	3.65462	0.000257567	0.00391006
ENSMUSG00000041439	98682	Mfsd6	98682	704.346	-0.765259	0.124162	6.16338	7.12068e-10	8.86256e-08
ENSMUSG00000021091	20716	Serpina3n	20716	635.894	-0.765202	0.0948066	8.07119	6.96146e-16	4.01172e-13
ENSMUSG00000025130	18453	P4hb	18453	1039.99	-0.765202	0.126204	6.06322	1.33425e-09	1.46187e-07
ENSMUSG00000050912	71929	Tmem123	71929	571.328	-0.764875	0.135601	5.64064	1.69416e-08	1.28078e-06
ENSMUSG00000041329	11932	Atp1b2	11932	675.464	-0.764861	0.128807	5.93804	2.88448e-09	2.92707e-07
ENSMUSG00000038587	83397	Akap12	83397	1452.35	-0.760029	0.0942684	8.0624	7.48113e-16	4.01172e-13
ENSMUSG00000024593	70417	Megf10	70417	96.5719	-0.756734	0.216266	3.4991	0.000466836	0.00609547
ENSMUSG00000034591	338365	Slc41a2	338365	88.3197	-0.755732	0.217986	3.46688	0.000526533	0.00675929
ENSMUSG00000067261	15221	Foxd3	15221	56.7286	-0.752539	0.220721	3.40946	0.000650906	0.0079177
ENSMUSG00000017754	18830	Pltp	18830	508.494	-0.751915	0.123008	6.11273	9.79386e-10	1.14793e-07
ENSMUSG00000006386	21687	Tek	21687	1103.06	-0.751384	0.113539	6.61787	3.64415e-11	6.88745e-09
ENSMUSG00000038168	210530	Leprel1	210530	50.5972	-0.748987	0.220986	3.38929	0.000700736	0.00838886
ENSMUSG00000038497	234076	Tmco3	234076	180.878	-0.748536	0.139812	5.35388	8.60892e-08	5.35666e-06
ENSMUSG00000025375	11302	Aatk	11302	415.399	-0.747993	0.166577	4.49038	7.10966e-06	0.000215859
ENSMUSG00000019923	52696	Zwint	52696	343.703	-0.745992	0.148755	5.01489	5.30634e-07	2.47629e-05
ENSMUSG00000021587	18548	Pcsk1	18548	13.271	-0.743026	0.187026	3.97285	7.10173e-05	0.00137664
ENSMUSG00000028524	73094	Sgip1	73094	41.7222	-0.74258	0.224802	3.30327	0.000955652	0.0107431
ENSMUSG00000052974	13107	Cyp2f2	13107	18.252	-0.741077	0.202338	3.66258	0.000249692	0.00381578
ENSMUSG00000038453	56013	Srcin1	56013	82.8045	-0.739472	0.202165	3.65776	0.000254425	0.00387402
ENSMUSG00000071847	494504	Apcdd1	494504	106.469	-0.737964	0.20768	3.55337	0.00038033	0.00522251
ENSMUSG00000026017	241066	Carf	241066	36.782	-0.737955	0.224415	3.28836	0.00100774	0.0112037
ENSMUSG00000027199	67092	Gatm	67092	333.784	-0.73753	0.147614	4.99632	5.84338e-07	2.65321e-05
ENSMUSG00000054793	260299	Cadm4	260299	327.965	-0.737199	0.15381	4.79293	1.64361e-06	6.30746e-05
ENSMUSG00000038296	233733	Galntl4	233733	119.634	-0.736875	0.182241	4.0434	5.26814e-05	0.00108373
ENSMUSG00000037685	11980	Atp8a1	11980	593.907	-0.735958	0.107837	6.82469	8.8113e-12	1.95922e-09
ENSMUSG00000056004	231014	9330182L06Rik	231014	22.8997	-0.735555	0.206201	3.56717	0.000360861	0.00503225
ENSMUSG00000027457	241727	Snph	241727	23.3891	-0.731687	0.213748	3.42312	0.000619063	0.00762855
ENSMUSG00000032186	50876	Tmod2	50876	512.485	-0.730919	0.148932	4.90772	9.21406e-07	3.8699e-05
ENSMUSG00000019998	53331	Stx7	53331	341.931	-0.729977	0.126825	5.75578	8.62425e-09	7.20435e-07
ENSMUSG00000046280	214547	She	214547	450.795	-0.727597	0.125681	5.78926	7.06988e-09	6.17899e-07
ENSMUSG00000029804	73998	Herc3	73998	148.92	-0.727118	0.170087	4.27497	1.91164e-05	0.000481035
ENSMUSG00000029082	12182	Bst1	12182	115.682	-0.726994	0.200159	3.63209	0.000281139	0.00414714
ENSMUSG00000030790	11535	Adm	11535	292.845	-0.725566	0.141892	5.11351	3.16227e-07	1.63103e-05
ENSMUSG00000020926	11488	Adam11	11488	816.772	-0.725465	0.0954277	7.60224	2.9104e-14	9.36282e-12
ENSMUSG00000029253	12617	Cenpc1	12617	95.3372	-0.722786	0.183788	3.93272	8.39901e-05	0.00159331
ENSMUSG00000031349	18194	Nsdhl	18194	99.0539	-0.720667	0.219937	3.27669	0.00105031	0.0115748
ENSMUSG00000031239	16431	Itm2a	16431	100.073	-0.72053	0.198325	3.63308	0.000280063	0.00414339
ENSMUSG00000019966	17311	Kitl	17311	666.423	-0.720332	0.147571	4.88125	1.05414e-06	4.34295e-05
ENSMUSG00000005045	269610	Chd5	269610	163.03	-0.719874	0.225514	3.19214	0.00141222	0.0144275
ENSMUSG00000034613	319468	Ppm1h	319468	104.914	-0.719312	0.19746	3.64283	0.000269654	0.00405285
ENSMUSG00000073414	106722	AU023871	106722	48.0741	-0.71711	0.225084	3.18596	0.00144274	0.0145914
ENSMUSG00000028032	23971	Papss1	23971	154.046	-0.7164	0.155544	4.60577	4.10938e-06	0.000137161
ENSMUSG00000046275	237858	Tusc5	237858	54.0955	-0.715458	0.203537	3.51513	0.000439538	0.00581945
ENSMUSG00000020000	59012	Moxd1	59012	48.7927	-0.714568	0.2255	3.16882	0.00153061	0.0151856
ENSMUSG00000043463	319642	Rab9b	319642	14.2531	-0.714253	0.197812	3.61077	0.000305291	0.00444433
ENSMUSG00000041828	217258	Abca8a	217258	2653.91	-0.714107	0.0911266	7.83642	4.63555e-15	1.7923e-12
ENSMUSG00000040875	74486	Osbpl10	74486	27.492	-0.712737	0.223639	3.187	0.00143754	0.0145584
ENSMUSG00000006651	11803	Aplp1	11803	161.97	-0.711843	0.198696	3.58258	0.000340221	0.00478525
ENSMUSG00000027314	54485	Dll4	54485	232.134	-0.711806	0.171936	4.13996	3.47369e-05	0.000772385
ENSMUSG00000021036	20773	Sptlc2	20773	255.215	-0.711664	0.139353	5.10692	3.2746e-07	1.6727e-05
ENSMUSG00000026426	68724	Arl8a	68724	611.873	-0.710136	0.141427	5.02122	5.13436e-07	2.41092e-05
ENSMUSG00000073411	14964	H2-D1	14964	2922.41	-0.708959	0.0853745	8.30411	1.00573e-16	7.24125e-14
ENSMUSG00000060924	94109	Csmd1	94109	51.6205	-0.707942	0.223078	3.17352	0.00150602	0.0149809
ENSMUSG00000015224	74519	Cyp2j9	74519	76.3489	-0.70759	0.196126	3.60783	0.00030877	0.00447184
ENSMUSG00000034488	13612	Edil3	13612	42.4753	-0.706608	0.225542	3.13293	0.00173073	0.016668
ENSMUSG00000057378	20192	Ryr3	20192	1334.26	-0.706449	0.0940535	7.51114	5.86157e-14	1.77254e-11
ENSMUSG00000030247	16523	Kcnj8	16523	275.746	-0.70624	0.156573	4.51062	6.46376e-06	0.000199861
ENSMUSG00000020917	104112	Acly	104112	898.029	-0.705149	0.105783	6.66598	2.62907e-11	5.44541e-09
ENSMUSG00000031333	11306	Abcb7	11306	162.439	-0.705134	0.168435	4.18639	2.83431e-05	0.000661713
ENSMUSG00000015222	17756	Mtap2	17756	137.736	-0.704575	0.216681	3.25167	0.00114728	0.0124084
ENSMUSG00000005034	18749	Prkacb	18749	638.228	-0.704406	0.103407	6.812	9.62509e-12	2.07902e-09
ENSMUSG00000032281	94180	Acsbg1	94180	68.127	-0.701929	0.224683	3.12408	0.00178359	0.0170037
ENSMUSG00000028476	53614	Reck	53614	205.572	-0.700802	0.145996	4.80016	1.58541e-06	6.11516e-05
ENSMUSG00000044349	319317	Snhg11	319317	280.388	-0.700576	0.188849	3.70972	0.000207488	0.0033163
ENSMUSG00000017707	26943	Serinc3	26943	2769.64	-0.699937	0.0882068	7.93517	2.10199e-15	9.63094e-13
ENSMUSG00000028020	14658	Glrb	14658	18.1022	-0.699844	0.199167	3.51385	0.000441663	0.00584247
ENSMUSG00000028645	20525	Slc2a1	20525	40.9705	-0.699535	0.214785	3.2569	0.00112636	0.0122258
ENSMUSG00000026764	16574	Kif5c	16574	343.223	-0.697736	0.214219	3.25712	0.0011255	0.0122252
ENSMUSG00000056966	118446	Gjc3	118446	35.9389	-0.695387	0.221815	3.13498	0.00171866	0.0165834
ENSMUSG00000003153	20527	Slc2a3	20527	158.441	-0.695094	0.200863	3.46055	0.000539076	0.00686097
ENSMUSG00000034810	20272	Scn7a	20272	1708.87	-0.694615	0.134088	5.18028	2.21548e-07	1.2137e-05
ENSMUSG00000053192	56772	Mllt11	56772	155.982	-0.694607	0.205725	3.37638	0.000734465	0.0087373
ENSMUSG00000042817	14255	Flt3	14255	7.9054	-0.69445	0.198382	3.50058	0.000464253	0.00607224
ENSMUSG00000059146	18213	Ntrk3	18213	224.179	-0.694161	0.182992	3.79339	0.000148604	0.00253887
ENSMUSG00000063297	233271	Luzp2	233271	28.1295	-0.691983	0.222297	3.11288	0.00185273	0.0174865
ENSMUSG00000042532	71146	Golga7b	71146	40.4914	-0.690342	0.220252	3.13433	0.00172249	0.0166097
ENSMUSG00000035930	26887	Chst4	26887	41.5473	-0.689801	0.223296	3.08918	0.00200712	0.0186296
ENSMUSG00000025314	19271	Ptprj	19271	239.794	-0.689781	0.138144	4.99319	5.93892e-07	2.6646e-05
ENSMUSG00000060568	226610	Fam78b	226610	212.186	-0.689772	0.160837	4.28864	1.79767e-05	0.000458361
ENSMUSG00000063060	20680	Sox7	20680	480.112	-0.689434	0.113035	6.09931	1.06527e-09	1.202e-07
ENSMUSG00000042216	52850	Sgsm1	52850	34.9565	-0.688747	0.218973	3.14535	0.00165891	0.0161511
ENSMUSG00000032383	19035	Ppib	19035	345.829	-0.688191	0.12643	5.44326	5.23133e-08	3.48319e-06
ENSMUSG00000033799	105203	BC016423	105203	239.904	-0.687125	0.176404	3.89519	9.81236e-05	0.00181595
ENSMUSG00000031877	72361	Ces2g	72361	122.673	-0.686281	0.170428	4.0268	5.65406e-05	0.00114597
ENSMUSG00000027350	12653	Chgb	12653	104.031	-0.686202	0.217413	3.15621	0.00159835	0.0157031
ENSMUSG00000091636	320722	A330050F15Rik	320722	10.2522	-0.686	0.183053	3.74756	0.000178566	0.00293469
ENSMUSG00000020676	20292	Ccl11	20292	80.0221	-0.684986	0.200543	3.41565	0.000636296	0.00778437
ENSMUSG00000059921	22253	Unc5c	22253	62.0719	-0.684683	0.213475	3.20733	0.00133974	0.0139031
ENSMUSG00000019789	15214	Hey2	15214	77.9473	-0.684503	0.210893	3.24574	0.00117144	0.0126221
ENSMUSG00000062949	320940	Atp11c	320940	179.637	-0.682869	0.197028	3.46585	0.000528557	0.00676809
ENSMUSG00000059412	11936	Fxyd2	11936	151.804	-0.682279	0.187628	3.63633	0.000276547	0.00410745
ENSMUSG00000045573	18619	Penk	18619	562.538	-0.67927	0.110223	6.16271	7.15101e-10	8.86256e-08
ENSMUSG00000025986	227059	Slc39a10	227059	164.242	-0.679132	0.193017	3.51851	0.000433971	0.00575582
ENSMUSG00000022769	64136	Sdf2l1	64136	192.74	-0.678941	0.15198	4.46729	7.92168e-06	0.000234855
ENSMUSG00000033569	210933	Bai3	210933	10.4801	-0.678665	0.18547	3.65915	0.000253049	0.00385695
ENSMUSG00000023960	83965	Enpp5	83965	266.881	-0.678266	0.163598	4.14593	3.3843e-05	0.000756962
ENSMUSG00000032437	68292	Stt3b	68292	273.782	-0.67826	0.157646	4.30243	1.68932e-05	0.000441999
ENSMUSG00000079363	17472	Gbp4	17472	348.582	-0.677819	0.159565	4.24791	2.15777e-05	0.000533065
ENSMUSG00000021700	67295	Rab3c	67295	368.595	-0.677493	0.182755	3.70712	0.000209633	0.00334705
ENSMUSG00000039542	17967	Ncam1	17967	610.539	-0.677133	0.14543	4.65607	3.22309e-06	0.000111817
ENSMUSG00000030249	20928	Abcc9	20928	853.312	-0.67679	0.0855951	7.90688	2.63913e-15	1.17364e-12
ENSMUSG00000050587	241568	Lrrc4c	241568	52.415	-0.676721	0.225382	3.00256	0.00267723	0.0233178
ENSMUSG00000078920	15953	Ifi47	15953	36.3969	-0.676395	0.224044	3.01903	0.00253589	0.0223052
ENSMUSG00000058260	71907	Serpina9	71907	49.3123	-0.676185	0.224448	3.01266	0.0025897	0.0227125
ENSMUSG00000036676	237500	Tmtc3	237500	141.494	-0.675391	0.198434	3.4036	0.000665037	0.00806365
ENSMUSG00000027500	20257	Stmn2	20257	579.577	-0.674669	0.223454	3.01927	0.00253381	0.0223052
ENSMUSG00000047261	14432	Gap43	14432	108.239	-0.674198	0.21633	3.11653	0.00182993	0.017347
ENSMUSG00000023036	93706	Pcdhga9	93706	143.524	-0.673882	0.190808	3.53173	0.000412846	0.00556352
ENSMUSG00000045362	244237	Tnfrsf26	244237	15.1727	-0.673087	0.211092	3.1886	0.00142963	0.0145213
ENSMUSG00000036334	242050	Igsf10	242050	113.371	-0.671533	0.183709	3.65541	0.000256767	0.00390182
ENSMUSG00000030774	18479	Pak1	18479	93.8266	-0.670416	0.188041	3.56527	0.000363476	0.00505589
ENSMUSG00000048330	320360	Ric3	320360	41.3818	-0.670195	0.224805	2.98123	0.00287093	0.0245777
ENSMUSG00000037548	15000	H2-DMb2	15000	25.4341	-0.669999	0.22412	2.98946	0.00279467	0.0241046
ENSMUSG00000032356	19417	Rasgrf1	19417	23.2568	-0.669905	0.225557	2.97	0.00297797	0.025296
ENSMUSG00000032076	54725	Cadm1	54725	239.632	-0.669507	0.175883	3.80654	0.000140926	0.00242964
ENSMUSG00000023484	19132	Prph	19132	333.578	-0.668269	0.187499	3.56413	0.000365065	0.00505939
ENSMUSG00000023915	94185	Tnfrsf21	94185	178.418	-0.667858	0.175401	3.80761	0.000140316	0.00242189
ENSMUSG00000039470	70546	Zdhhc2	70546	81.8444	-0.667598	0.206216	3.23737	0.00120635	0.0128905
ENSMUSG00000003814	12317	Calr	12317	1802.56	-0.667486	0.128593	5.19069	2.09514e-07	1.15615e-05
ENSMUSG00000050132	237868	Sarm1	237868	9.38366	-0.666978	0.181362	3.6776	0.000235442	0.00365116
ENSMUSG00000021360	14538	Gcnt2	14538	251.167	-0.666913	0.157679	4.22957	2.34136e-05	0.000571884
ENSMUSG00000024085	17158	Man2a1	17158	330.955	-0.665583	0.135183	4.92358	8.49754e-07	3.65008e-05
ENSMUSG00000035864	20979	Syt1	20979	298.709	-0.665489	0.18311	3.63437	NA	NA
ENSMUSG00000027375	17153	Mal	17153	157.885	-0.664936	0.182366	3.64616	0.000266188	0.00401273
ENSMUSG00000019960	67603	Dusp6	67603	193.888	-0.664249	0.174086	3.81565	0.000135827	0.00236329
ENSMUSG00000042985	100647	Upk3b	100647	552.414	-0.664066	0.149321	4.44725	8.69775e-06	0.000251935
ENSMUSG00000069072	241919	Slc7a14	241919	104.324	-0.663408	0.185086	3.58432	0.000337956	0.00476225
ENSMUSG00000003279	224997	Dlgap1	224997	209.162	-0.6612	0.19058	3.46941	0.000521593	0.00671191
ENSMUSG00000066129	76484	Kndc1	76484	13.4666	-0.6588	0.186254	3.5371	0.00040455	0.00547673
ENSMUSG00000029265	13486	Dr1	13486	193.846	-0.657312	0.184937	3.55424	0.000379074	0.00521054
ENSMUSG00000025582	18164	Nptx1	18164	27.363	-0.655683	0.221077	2.96586	0.00301839	0.0255198
ENSMUSG00000029250	231329	Polr2b	231329	359.236	-0.654293	0.134826	4.85289	1.21677e-06	4.84146e-05
ENSMUSG00000031604	66234	Sc4mol	66234	191.334	-0.654001	0.176233	3.71099	0.000206448	0.00330666
ENSMUSG00000040498	70080	2210010C17Rik	70080	103.098	-0.653988	0.205198	3.1871	0.00143706	0.0145584
ENSMUSG00000020682	118453	Mmp28	118453	61.4573	-0.653291	0.216321	3.02	0.00252771	0.0222851
ENSMUSG00000006342	71733	Susd2	71733	140.427	-0.652834	0.213998	3.05066	0.00228341	0.0206514
ENSMUSG00000029916	69923	Agk	69923	76.5214	-0.651277	0.212071	3.07103	0.00213322	0.0195486
ENSMUSG00000036492	386454	Rnf39	386454	18.1909	-0.65081	0.215891	3.01453	0.00257381	0.0225862
ENSMUSG00000045294	231070	Insig1	231070	157.588	-0.650629	0.163625	3.97633	6.99868e-05	0.00136542
ENSMUSG00000042997	212114	Nhlrc3	212114	27.6563	-0.650622	0.224267	2.90111	0.00371841	0.0297872
ENSMUSG00000051851	72865	Cxx1c	72865	251.73	-0.648857	0.136968	4.73731	2.16577e-06	7.9289e-05
ENSMUSG00000000782	21414	Tcf7	21414	21.1334	-0.647635	0.218832	2.95951	0.00308134	0.0259409
ENSMUSG00000021702	21828	Thbs4	21828	71.2431	-0.646132	0.199097	3.24532	0.00117319	0.0126251
ENSMUSG00000027957	229782	Slc35a3	229782	115.358	-0.645355	0.179792	3.58945	0.00033137	0.00471099
ENSMUSG00000048120	12495	Entpd1	12495	401.78	-0.64529	0.114277	5.64672	1.63537e-08	1.24882e-06
ENSMUSG00000055172	50909	C1ra	50909	631.931	-0.644136	0.102572	6.27985	3.38901e-10	4.53467e-08
ENSMUSG00000028364	21923	Tnc	21923	41.8706	-0.644019	0.222884	2.88948	0.00385874	0.0306367
ENSMUSG00000046169	108154	Adamts6	108154	74.0894	-0.643482	0.208219	3.09041	0.00199881	0.0185753
ENSMUSG00000071547	70021	Nt5dc2	70021	248.355	-0.642372	0.132119	4.86208	1.16161e-06	4.64643e-05
ENSMUSG00000070822	232875	Zscan18	232875	30.7999	-0.64138	0.225474	2.84459	0.00444693	0.0340099
ENSMUSG00000035505	231430	Cox18	231430	82.7906	-0.640097	0.206363	3.10181	0.00192343	0.0180076
ENSMUSG00000032908	433323	Sgpp2	433323	64.5337	-0.639711	0.208347	3.07041	0.00213764	0.019571
ENSMUSG00000042961	268780	Egflam	268780	139.288	-0.638664	0.149182	4.28111	1.8596e-05	0.000471764
ENSMUSG00000038602	215085	Slc35f1	215085	106.206	-0.638635	0.208259	3.06653	0.00216556	0.0197605
ENSMUSG00000054263	16880	Lifr	16880	545.956	-0.638339	0.140835	4.53252	5.82828e-06	0.000184746
ENSMUSG00000066361	16625	Serpina3c	16625	22.0158	-0.638177	0.220479	2.8945	0.00379758	0.0302366
ENSMUSG00000032452	64085	Clstn2	64085	42.4834	-0.636502	0.225153	2.82697	0.00469901	0.0353477
ENSMUSG00000028618	56374	Tmem59	56374	403.936	-0.636396	0.179399	3.54738	0.00038908	0.00531907
ENSMUSG00000021754	26401	Map3k1	26401	278.348	-0.635596	0.137119	4.63537	3.563e-06	0.000121609
ENSMUSG00000046785	77781	Epm2aip1	77781	490.611	-0.635441	0.113015	5.6226	1.88101e-08	1.40797e-06
ENSMUSG00000046618	241327	Olfml2a	241327	48.1882	-0.635106	0.22532	2.81869	0.00482206	0.0360403
ENSMUSG00000027582	229007	Zgpat	229007	230.325	-0.635064	0.141584	4.48541	7.27728e-06	0.000220065
ENSMUSG00000015405	70008	Ace2	70008	16.7471	-0.633926	0.208767	3.03652	0.00239327	0.0214501
ENSMUSG00000032338	330953	Hcn4	330953	58.9677	-0.633632	0.224009	2.8286	0.00467524	0.0352372
ENSMUSG00000053897	67547	Slc39a8	67547	158.2	-0.633581	0.16116	3.93139	8.44579e-05	0.00159825
ENSMUSG00000038725	192190	Pkhd1l1	192190	535.803	-0.633128	0.119099	5.31598	1.06083e-07	6.49384e-06
ENSMUSG00000024597	20496	Slc12a2	20496	217.218	-0.633116	0.158273	4.00016	6.33005e-05	0.00125769
ENSMUSG00000022180	50934	Slc7a8	50934	155.205	-0.632711	0.19232	3.28989	0.00100228	0.0111676
ENSMUSG00000069874	54396	Irgm2	54396	178.615	-0.63161	0.160337	3.93927	8.17295e-05	0.00156029
ENSMUSG00000025876	107448	Unc5a	107448	8.66687	-0.631473	0.178354	3.54056	0.000399282	0.00543096
ENSMUSG00000021319	20379	Sfrp4	20379	113.304	-0.631458	0.202737	3.11467	0.00184151	0.0174131
ENSMUSG00000034825	78593	Nrip3	78593	64.3744	-0.631378	0.195251	3.23367	0.00122212	0.0130222
ENSMUSG00000074746	107368	Pdzd8	107368	293.351	-0.63126	0.132135	4.7774	1.77574e-06	6.74601e-05
ENSMUSG00000021613	12950	Hapln1	12950	21.199	-0.631161	0.213351	2.95832	0.00309322	0.0259975
ENSMUSG00000029086	19126	Prom1	19126	56.0165	-0.630893	0.211452	2.98362	0.00284858	0.0244858
ENSMUSG00000000889	13166	Dbh	13166	341.948	-0.630745	0.13418	4.70073	2.5923e-06	9.31013e-05
ENSMUSG00000043998	217664	Mgat2	217664	280.485	-0.628793	0.167567	3.75249	0.000175087	0.00288693
ENSMUSG00000049382	16691	Krt8	16691	44.2362	-0.626565	0.219864	2.84978	0.00437492	0.0335633
ENSMUSG00000040820	110948	Hlcs	110948	87.7973	-0.625697	0.196027	3.1919	0.00141339	0.0144298
ENSMUSG00000061576	13483	Dpp6	13483	41.4473	-0.625589	0.18292	3.42002	0.000626172	0.00769026
ENSMUSG00000016194	15483	Hsd11b1	15483	100.927	-0.625118	0.181244	3.44905	0.00056257	0.00708085
ENSMUSG00000052155	11480	Acvr2a	11480	160.121	-0.624913	0.174003	3.59139	0.000328916	0.00469614
ENSMUSG00000028671	74246	Gale	74246	41.9348	-0.624249	0.214034	2.91659	0.00353883	0.0287518
ENSMUSG00000040724	16490	Kcna2	16490	953.792	-0.623349	0.148241	4.20499	2.61099e-05	0.000619752
ENSMUSG00000045180	110380	Shroom2	110380	72.1525	-0.6232	0.205096	3.03858	0.00237695	0.0213418
ENSMUSG00000059588	54598	Calcrl	54598	278.121	-0.623116	0.171158	3.6406	0.000272003	0.00407196
ENSMUSG00000025189	83674	Cnnm1	83674	16.1124	-0.622293	0.195045	3.19052	0.00142019	0.0144624
ENSMUSG00000027674	58869	Pex5l	58869	67.4602	-0.622152	0.20271	3.06918	0.0021465	0.0196103
ENSMUSG00000048814	381338	Lonrf2	381338	45.3456	-0.620961	0.225014	2.75965	0.00578638	0.0415039
ENSMUSG00000047414	399558	Flrt2	399558	210.832	-0.620742	0.161684	3.83924	0.000123416	0.0021902
ENSMUSG00000021903	78754	Galntl2	78754	114.362	-0.619784	0.191358	3.23886	0.00120007	0.0128415
ENSMUSG00000051853	11842	Arf3	11842	824.354	-0.619157	0.101401	6.106	1.02161e-09	1.1702e-07
ENSMUSG00000046743	329628	Fat4	329628	249.067	-0.618742	0.148622	4.16321	3.13809e-05	0.000715654
ENSMUSG00000030862	55987	Cpxm2	55987	105.423	-0.617976	0.176281	3.50564	0.000455518	0.00598908
ENSMUSG00000034173	71970	2410018M08Rik	71970	20.4692	-0.617884	0.217854	2.83624	0.00456488	0.0347062
ENSMUSG00000079560	15400	Hoxa3	15400	28.5816	-0.617655	0.223882	2.75884	0.00580068	0.0415458
ENSMUSG00000038175	218203	Mylip	218203	324.557	-0.616399	0.13196	4.67111	2.99572e-06	0.000105093
ENSMUSG00000033880	19039	Lgals3bp	19039	31.9711	-0.614987	0.224899	2.7345	0.00624753	0.0439361
ENSMUSG00000023011	72393	Faim2	72393	58.6825	-0.613613	0.205194	2.9904	0.00278612	0.0240446
ENSMUSG00000032570	235574	Atp2c1	235574	602.975	-0.612723	0.119576	5.12413	2.9892e-07	1.5639e-05
ENSMUSG00000005469	18747	Prkaca	18747	343.236	-0.612586	0.154099	3.97528	7.02956e-05	0.00136968
ENSMUSG00000072966	245607	Gprasp2	245607	166.245	-0.610268	0.17603	3.46684	0.000526617	0.00675929
ENSMUSG00000037400	76295	Atp11b	76295	268.624	-0.609598	0.149212	4.08544	4.3993e-05	0.000937204
ENSMUSG00000022240	18163	Ctnnd2	18163	21.7402	-0.609202	0.203644	2.99151	0.00277604	0.0239987
ENSMUSG00000006575	51799	Rundc3a	51799	77.3358	-0.608769	0.223912	2.71878	0.00655223	0.0454448
ENSMUSG00000070639	433926	Lrrc8b	433926	38.7942	-0.608446	0.222008	2.74065	0.00613177	0.0433235
ENSMUSG00000050822	243328	Slc29a4	243328	46.3791	-0.607125	0.180566	3.36235	0.000772823	0.00911473
ENSMUSG00000074909	240614	Ranbp6	240614	226.67	-0.607073	0.160325	3.78652	0.000152772	0.00257803
ENSMUSG00000004070	15369	Hmox2	15369	255.361	-0.605715	0.181926	3.32946	0.000870161	0.0100357
ENSMUSG00000038916	67412	6330407J23Rik	67412	9.68559	-0.605557	0.175853	3.44354	0.00057416	0.0072044
ENSMUSG00000074194	244556	Zfp791	244556	11.6387	-0.604777	0.205334	2.94534	0.00322603	0.0268727
ENSMUSG00000042182	320705	Bend6	320705	49.3591	-0.604667	0.224623	2.69192	0.00710417	0.0482982
ENSMUSG00000026950	17996	Neb	17996	90.9741	-0.604584	0.20039	3.01703	0.00255262	0.0224262
ENSMUSG00000038521	50908	C1s	50908	846.191	-0.604516	0.0905798	6.67385	2.49171e-11	5.23259e-09
ENSMUSG00000044067	73010	Gpr22	73010	53.2163	-0.60447	0.222858	2.71235	0.00668073	0.0461456
ENSMUSG00000022351	20775	Sqle	20775	86.9355	-0.604082	0.225477	2.67913	0.00738135	0.0496094
ENSMUSG00000020022	66414	Ndufa12	66414	404.267	-0.60374	0.167355	3.60755	0.000309101	0.00447236
ENSMUSG00000002808	105298	Epdr1	105298	158.225	-0.60367	0.154572	3.90544	9.40542e-05	0.00174491
ENSMUSG00000029366	13178	Dck	13178	50.1418	-0.603534	0.225404	2.67756	0.00741596	0.0497248
ENSMUSG00000021676	544963	Iqgap2	544963	263.03	-0.601879	0.159488	3.77381	0.000160771	0.00268899
ENSMUSG00000039838	242773	Slc45a1	242773	8.64963	-0.601712	0.175755	3.42359	0.000618003	0.0076217
ENSMUSG00000047735	209086	Samd9l	209086	511.388	-0.601551	0.140264	4.2887	1.79722e-05	0.000458361
ENSMUSG00000045827	20723	Serpinb9	20723	205.628	-0.60097	0.172968	3.47446	0.000511883	0.00660372
ENSMUSG00000034187	18195	Nsf	18195	275.987	-0.600912	0.123345	4.87179	1.1059e-06	4.50288e-05
ENSMUSG00000031112	70415	2610018G03Rik	70415	21.7225	-0.600484	0.222477	2.69909	0.00695304	0.0475701
ENSMUSG00000031696	65114	Vps35	65114	636.995	-0.600381	0.156585	3.8342	0.000125971	0.00222398
ENSMUSG00000004655	11826	Aqp1	11826	5899.81	-0.598367	0.0790393	7.57049	3.71806e-14	1.17119e-11
ENSMUSG00000025094	214084	Slc18a2	214084	45.3193	-0.598094	0.225084	2.6572	0.00787932	0.0517754
ENSMUSG00000050440	84506	Hamp	84506	2174.67	-0.59742	0.097453	6.13034	8.76901e-10	1.07795e-07
ENSMUSG00000073940	100503605	Hbb-b2	100503605	1465.33	-0.597049	0.107272	5.56574	2.61038e-08	1.87057e-06
ENSMUSG00000052305	100503605	Hbb-b1	100503605	1465.33	-0.597049	0.107272	5.56574	2.61038e-08	1.87057e-06
ENSMUSG00000013921	76686	Clip3	76686	744.637	-0.596853	0.118093	5.05409	4.32442e-07	2.08898e-05
ENSMUSG00000052681	215449	Rap1b	215449	179.001	-0.596383	0.179704	3.31869	0.000904412	0.0103596
ENSMUSG00000058620	11552	Adra2b	11552	22.1309	-0.596223	0.223313	2.6699	0.00758736	0.0505458
ENSMUSG00000044906	269033	4930503L19Rik	269033	139.413	-0.596095	0.20818	2.86336	0.00419173	0.0325975
ENSMUSG00000091736	100073351	Yy2	100073351	34.7974	-0.595146	0.218292	2.72637	0.00640348	0.044659
ENSMUSG00000009894	67826	Snap47	67826	236.52	-0.594385	0.127321	4.66841	3.03541e-06	0.000105994
ENSMUSG00000035235	66597	Trim13	66597	81.3191	-0.594339	0.198438	2.99509	0.00274365	0.0237594
ENSMUSG00000050052	72148	2610019F03Rik	72148	74.8883	-0.59323	0.202568	2.92855	0.00340548	0.0279235
ENSMUSG00000022892	11820	App	11820	3534.07	-0.593076	0.076337	7.76917	7.89991e-15	2.84397e-12
ENSMUSG00000019373	26572	Cops3	26572	314.81	-0.592916	0.123153	4.81445	1.47607e-06	5.76697e-05
ENSMUSG00000028776	94242	Tinagl1	94242	1278.81	-0.592662	0.0847811	6.9905	2.73905e-12	6.37145e-10
ENSMUSG00000058093	100416706	AA987161	100416706	79.8401	-0.592268	0.219503	2.69822	0.00697111	0.0476364
ENSMUSG00000003528	13358	Slc25a1	13358	320.66	-0.591965	0.171134	3.45907	0.000542036	0.00689284
ENSMUSG00000003746	17155	Man1a	17155	248.638	-0.591447	0.181247	3.26322	0.00110156	0.0120083
ENSMUSG00000029298	236573	Gbp9	236573	462.889	-0.590308	0.144505	4.08503	4.40709e-05	0.000937204
ENSMUSG00000039716	208869	Dock3	208869	36.5314	-0.590266	0.223249	2.64399	0.0081936	0.0532619
ENSMUSG00000021583	80898	Erap1	80898	221.106	-0.589961	0.153817	3.83549	0.000125316	0.0022187
ENSMUSG00000027514	58203	Zbp1	58203	32.2175	-0.589673	0.22152	2.66194	0.00776928	0.0513425
ENSMUSG00000071267	73233	Zfp942	73233	133.542	-0.589671	0.219882	2.68177	0.00732348	0.0494298
ENSMUSG00000024112	58226	Cacna1h	58226	351.035	-0.589372	0.130438	4.51842	6.23042e-06	0.000194235
ENSMUSG00000022231	20356	Sema5a	20356	164.853	-0.588946	0.165213	3.56478	0.000364162	0.00505613
ENSMUSG00000053641	102442	Dennd4a	102442	195.777	-0.588475	0.159926	3.67968	0.000233528	0.00362893
ENSMUSG00000021943	14560	Gdf10	14560	87.0288	-0.587388	0.207657	2.82864	0.00467463	0.0352372
ENSMUSG00000028932	19181	Psmc2	19181	458.436	-0.587317	0.1396	4.20715	2.58613e-05	0.000615784
ENSMUSG00000018604	21386	Tbx3	21386	487.624	-0.586761	0.119277	4.91933	8.68422e-07	3.70919e-05
ENSMUSG00000016239	74365	Lonrf3	74365	55.8146	-0.586757	0.217678	2.69553	0.0070277	0.0478859
ENSMUSG00000041268	235380	Dmxl2	235380	241.929	-0.586134	0.16596	3.53177	0.000412781	0.00556352
ENSMUSG00000058571	23888	Gpc6	23888	425.919	-0.585854	0.116928	5.01036	5.43272e-07	2.51201e-05
ENSMUSG00000023830	16004	Igf2r	16004	605.5	-0.585597	0.116929	5.00813	5.4961e-07	2.53357e-05
ENSMUSG00000027340	54338	Slc23a2	54338	118.318	-0.585259	0.169023	3.4626	0.000534977	0.00683316
ENSMUSG00000050103	319660	Agmo	319660	86.4255	-0.58441	0.183297	3.18832	0.001431	0.0145213
ENSMUSG00000029127	75079	Zbtb49	75079	36.2017	-0.584196	0.225571	2.58985	0.00960173	0.0595237
ENSMUSG00000053693	56527	Mast1	56527	54.1563	-0.584172	0.22359	2.6127	0.0089831	0.0567354
ENSMUSG00000053347	74670	Zfp943	74670	193.457	-0.583601	0.212688	2.74392	0.00607095	0.0429741
ENSMUSG00000025889	20617	Snca	20617	81.1252	-0.58358	0.222117	2.62736	0.00860514	0.0551522
ENSMUSG00000041607	17196	Mbp	17196	734.85	-0.583546	0.0918508	6.3532	2.10881e-10	3.00804e-08
ENSMUSG00000067786	18111	Nnat	18111	87.9739	-0.583404	0.219279	2.66056	0.0078012	0.0514634
ENSMUSG00000033949	28105	Trim36	28105	20.5428	-0.582782	0.211602	2.75415	0.00588455	0.0419943
ENSMUSG00000029372	57349	Ppbp	57349	534.865	-0.582429	0.145151	4.01257	6.00617e-05	0.00120283
ENSMUSG00000028931	16498	Kcnab2	16498	71.4688	-0.582098	0.199511	2.91763	0.00352705	0.0287024
ENSMUSG00000024425	65113	Ndfip1	65113	623.587	-0.580756	0.119362	4.86548	1.14177e-06	4.59136e-05
ENSMUSG00000022199	59049	Slc22a17	59049	173.866	-0.58051	0.174658	3.3237	0.000888316	0.0102139
ENSMUSG00000002803	399566	Btbd6	399566	213.544	-0.580244	0.149126	3.89097	9.98444e-05	0.00183879
ENSMUSG00000045534	16493	Kcna5	16493	287.836	-0.579242	0.156662	3.69739	0.000217826	0.00343859
ENSMUSG00000026204	19275	Ptprn	19275	144.509	-0.578511	0.216683	2.66985	0.00758856	0.0505458
ENSMUSG00000038212	66631	Hiatl1	66631	229.456	-0.577974	0.180014	3.21072	0.00132404	0.0138066
ENSMUSG00000022512	12737	Cldn1	12737	17.2635	-0.577757	0.211954	2.72586	0.00641337	0.0447073
ENSMUSG00000025324	11982	Atp10a	11982	127.03	-0.576672	0.174156	3.31124	0.000928823	0.0105434
ENSMUSG00000022129	13190	Dct	13190	13.5701	-0.576406	0.196844	2.92825	0.0034088	0.0279356
ENSMUSG00000043388	243339	Tmem130	243339	55.1405	-0.576015	0.174555	3.29991	0.000967145	0.0108561
ENSMUSG00000050295	17300	Foxc1	17300	276.468	-0.575983	0.155913	3.69426	0.000220525	0.00346245
ENSMUSG00000025153	14104	Fasn	14104	355.624	-0.575205	0.112019	5.1349	2.82296e-07	1.49765e-05
ENSMUSG00000051359	52589	Ncald	52589	403.326	-0.575116	0.115199	4.99236	5.96467e-07	2.66822e-05
ENSMUSG00000054588	626578	Gbp10	626578	62.8266	-0.57467	0.209317	2.74545	0.00604274	0.0427945
ENSMUSG00000045817	12193	Zfp36l2	12193	655.465	-0.574218	0.123857	4.63613	3.54996e-06	0.000121437
ENSMUSG00000022533	224088	Atp13a3	224088	273.415	-0.574024	0.157315	3.64887	0.000263393	0.00397455
ENSMUSG00000092035	170676	Peg10	170676	82.9949	-0.573484	0.204624	2.80262	0.00506886	0.0373898
ENSMUSG00000033792	11977	Atp7a	11977	145.599	-0.573244	0.173903	3.29635	0.000979492	0.0109784
ENSMUSG00000039887	66789	Alg14	66789	99.2844	-0.573191	0.200886	2.85331	0.00432663	0.0333656
ENSMUSG00000063172	72938	Hspb11	72938	84.3914	-0.573083	0.198364	2.88905	0.00386404	0.0306367
ENSMUSG00000005198	20020	Polr2a	20020	915.169	-0.573006	0.133558	4.29033	1.78409e-05	0.000456438
ENSMUSG00000032320	26611	Rcn2	26611	301.573	-0.572667	0.150302	3.81011	0.000138907	0.00240857
ENSMUSG00000030830	16408	Itgal	16408	102.647	-0.571853	0.179789	3.18068	0.00146928	0.0147355
ENSMUSG00000062380	22152	Tubb3	22152	329.026	-0.571169	0.179518	3.18168	0.00146424	0.0147097
ENSMUSG00000078853	16145	Igtp	16145	112.78	-0.570861	0.196667	2.90267	0.00369994	0.0297203
ENSMUSG00000061838	20917	Suclg2	20917	157.226	-0.570546	0.162804	3.50449	0.000457477	0.00600439
ENSMUSG00000036503	24017	Rnf13	24017	324.158	-0.570521	0.158256	3.60505	0.000312098	0.00450709
ENSMUSG00000041515	15900	Irf8	15900	66.631	-0.570298	0.190597	2.99216	0.00277007	0.0239608
ENSMUSG00000028542	14664	Slc6a9	14664	143.658	-0.569947	0.188219	3.02811	0.00246092	0.021862
ENSMUSG00000041134	224405	Cyyr1	224405	77.8291	-0.569484	0.208845	2.72683	0.00639464	0.0446179
ENSMUSG00000048644	330695	Ctxn1	330695	50.39	-0.569447	0.224604	2.53534	0.0112338	0.0670835
ENSMUSG00000071068	328833	Treml2	328833	48.5854	-0.569199	0.212613	2.67717	0.00742474	0.0497616
ENSMUSG00000022425	18606	Enpp2	18606	682.748	-0.568502	0.153706	3.69864	0.000216759	0.00343542
ENSMUSG00000016255	545486	Tubb1	545486	39.0912	-0.568222	0.219315	2.59089	0.00957272	0.0594657
ENSMUSG00000006930	15114	Hap1	15114	56.4718	-0.568189	0.215902	2.63169	0.00849606	0.0546407
ENSMUSG00000032193	16835	Ldlr	16835	156.769	-0.567376	0.214728	2.6423	0.00823453	0.0534361
ENSMUSG00000043518	24004	Rai2	24004	263.483	-0.567093	0.159198	3.56218	0.000367787	0.00507897
ENSMUSG00000046314	217517	Stxbp6	217517	284.846	-0.566959	0.160363	3.53548	0.00040704	0.00550487
ENSMUSG00000027070	14725	Lrp2	14725	38.0546	-0.566377	0.225462	2.51207	0.0120025	0.0705588
ENSMUSG00000020261	215335	Slc36a1	215335	318.645	-0.566188	0.177827	3.18393	0.00145292	0.0146552
ENSMUSG00000020019	57764	Ntn4	57764	123.644	-0.566036	0.201439	2.80996	0.00495475	0.0367956
ENSMUSG00000042644	16440	Itpr3	16440	348.303	-0.565892	0.13455	4.20581	2.60147e-05	0.000618463
ENSMUSG00000028439	71901	2310028H24Rik	71901	179.168	-0.565282	0.177678	3.1815	0.00146513	0.0147097
ENSMUSG00000042258	16392	Isl1	16392	45.688	-0.564869	0.1939	2.9132	0.00357743	0.0289763
ENSMUSG00000025279	13421	Dnase1l3	13421	15.8085	-0.564384	0.218081	2.58796	0.00965463	0.0597536
ENSMUSG00000086596	382111	Susd5	382111	43.6217	-0.564259	0.225555	2.50164	0.0123618	0.0722499
ENSMUSG00000046814	320415	Gchfr	320415	34.578	-0.564141	0.225335	2.50356	0.012295	0.0719429
ENSMUSG00000046873	270669	Mbtps2	270669	89.6909	-0.563875	0.190413	2.96132	0.00306324	0.0258317
ENSMUSG00000019874	12140	Fabp7	12140	96.4533	-0.562888	0.201545	2.79287	0.00522432	0.0383455
ENSMUSG00000036446	17022	Lum	17022	1160.32	-0.561763	0.129679	4.33195	1.47795e-05	0.000397626
ENSMUSG00000029447	12466	Cct6a	12466	312.555	-0.561443	0.140557	3.9944	6.48574e-05	0.00127854
ENSMUSG00000038860	99326	Garnl3	99326	177.243	-0.560999	0.181696	3.08756	0.00201805	0.0187196
ENSMUSG00000038530	19736	Rgs4	19736	498.675	-0.560331	0.11927	4.698	2.62717e-06	9.37181e-05
ENSMUSG00000042873	269788	Lhfpl4	269788	87.0803	-0.559738	0.212186	2.63796	0.00834069	0.0539204
ENSMUSG00000046110	574418	Serinc4	574418	30.3208	-0.559272	0.225541	2.47969	0.0131495	0.0754826
ENSMUSG00000020635	14226	Fkbp1b	14226	44.2073	-0.558779	0.225539	2.47752	0.0132297	0.075799
ENSMUSG00000007655	12389	Cav1	12389	5328.08	-0.558741	0.0912865	6.12074	9.31426e-10	1.11528e-07
ENSMUSG00000022707	74185	Gbe1	74185	232.217	-0.557571	0.178237	3.12825	0.0017585	0.0168702
ENSMUSG00000044452	668501	Zfp507	668501	128.593	-0.557485	0.179556	3.1048	0.00190407	0.0178684
ENSMUSG00000021186	23876	Fbln5	23876	708.345	-0.555333	0.106903	5.19473	2.05023e-07	1.13551e-05
ENSMUSG00000044043	93885	Pcdhb14	93885	19.5866	-0.554159	0.225284	2.45983	0.0139005	0.0785407
ENSMUSG00000024140	13819	Epas1	13819	4761.74	-0.553932	0.0697988	7.93612	2.08607e-15	9.63094e-13
ENSMUSG00000033033	72691	Calhm2	72691	124.096	-0.553743	0.187799	2.9486	0.00319222	0.0266812
ENSMUSG00000038855	320404	Itpkb	320404	618.914	-0.553637	0.126749	4.36798	1.25402e-05	0.00034647
ENSMUSG00000028412	100434	Slc44a1	100434	433.233	-0.553393	0.122804	4.50631	6.5965e-06	0.000203135
ENSMUSG00000063894	93681	Zfp192	93681	163.496	-0.552977	0.191397	2.88916	0.00386267	0.0306367
ENSMUSG00000020620	27404	Abca8b	27404	520.497	-0.552661	0.109026	5.06909	3.99727e-07	1.9816e-05
ENSMUSG00000026657	209630	Frmd4a	209630	489.364	-0.552108	0.136274	4.05145	5.09021e-05	0.00105142
ENSMUSG00000027002	50884	Nckap1	50884	477.451	-0.551791	0.147649	3.73718	0.000186097	0.00304193
ENSMUSG00000043263	236312	Pyhin1	236312	11.341	-0.551778	0.19485	2.83181	0.00462852	0.0350442
ENSMUSG00000029603	14357	Dtx1	14357	36.0472	-0.551619	0.225555	2.44561	0.0144608	0.0810063
ENSMUSG00000027201	17876	Myef2	17876	129.981	-0.549664	0.195268	2.81491	0.00487903	0.0363225
ENSMUSG00000053199	244867	Arhgap20	244867	107.43	-0.549252	0.189351	2.9007	0.00372328	0.029802
ENSMUSG00000041650	110821	Pcca	110821	202.947	-0.549012	0.166828	3.29088	0.00099874	0.0111364
ENSMUSG00000060376	12039	Bckdha	12039	411.235	-0.548747	0.124872	4.39448	1.11036e-05	0.000312164
ENSMUSG00000023236	20394	Scg5	20394	43.2115	-0.548701	0.171849	3.19292	0.00140842	0.0143985
ENSMUSG00000045763	70350	Basp1	70350	47.039	-0.548323	0.221566	2.47476	0.0133324	0.0762309
ENSMUSG00000028664	13844	Ephb2	13844	59.7213	-0.548198	0.194677	2.81594	0.00486351	0.0362605
ENSMUSG00000000058	12390	Cav2	12390	516.555	-0.548147	0.146113	3.75152	0.000175764	0.00289493
ENSMUSG00000020077	19073	Srgn	19073	432.124	-0.54776	0.16278	3.36502	0.000765377	0.00904808
ENSMUSG00000052415	99681	Tchh	99681	56.3382	-0.547617	0.211444	2.58989	0.00960059	0.0595237
ENSMUSG00000021072	72736	Tmx1	72736	118.74	-0.547245	0.183185	2.98738	0.00281377	0.0242417
ENSMUSG00000034818	319586	Celf5	319586	16.6662	-0.546808	0.212381	2.57466	0.0100339	0.061647
ENSMUSG00000047090	73827	Tmem198b	73827	88.0559	-0.545425	0.205237	2.65754	0.00787136	0.0517457
ENSMUSG00000042333	230979	Tnfrsf14	230979	35.3032	-0.544744	0.224849	2.42271	0.0154053	0.0843637
ENSMUSG00000023074	70380	Mospd1	70380	128.728	-0.544596	0.180477	3.01754	0.00254837	0.0224019
ENSMUSG00000040389	99512	Wdr47	99512	102.486	-0.544008	0.179567	3.02955	0.00244919	0.021809
ENSMUSG00000022790	207683	Igsf11	207683	38.2181	-0.54393	0.22413	2.42685	0.0152305	0.0836186
ENSMUSG00000007379	329727	Dennd2c	329727	55.6333	-0.543311	0.212881	2.55218	0.0107053	0.0645903
ENSMUSG00000021647	27220	Cartpt	27220	101.801	-0.543285	0.172098	3.15683	0.00159494	0.0156798
ENSMUSG00000028955	22319	Vamp3	22319	223.53	-0.543261	0.150493	3.60987	0.00030635	0.00444532
ENSMUSG00000028953	27407	Abcf2	27407	438.062	-0.542377	0.138662	3.91151	9.17222e-05	0.00171004
ENSMUSG00000038776	13849	Ephx1	13849	1200.19	-0.542076	0.0888369	6.10193	1.04797e-09	1.19138e-07
ENSMUSG00000024778	14102	Fas	14102	219.601	-0.540887	0.159937	3.38188	0.000719904	0.00857758
ENSMUSG00000030754	70349	Copb1	70349	471.379	-0.540811	0.102657	5.26812	1.37828e-07	8.07736e-06
ENSMUSG00000020273	216578	Papolg	216578	89.0209	-0.540224	0.19333	2.79432	0.00520096	0.0382112
ENSMUSG00000082229	17954	Nap1l2	17954	11.8061	-0.540107	0.183533	2.94283	0.0032523	0.0270001
ENSMUSG00000066357	83669	Wdr6	83669	199.698	-0.538782	0.155464	3.46564	0.000528968	0.00676809
ENSMUSG00000018661	16834	Cog1	16834	221.32	-0.538648	0.139629	3.8577	0.000114461	0.00206275
ENSMUSG00000049225	381511	Pdp1	381511	293.624	-0.538464	0.139215	3.86785	0.0001098	0.00199541
ENSMUSG00000031375	12111	Bgn	12111	7803.41	-0.53846	0.0835311	6.44621	1.14679e-10	1.82521e-08
ENSMUSG00000029669	269831	Tspan12	269831	226.276	-0.538381	0.168843	3.18864	0.00142941	0.0145213
ENSMUSG00000037315	382207	Phf16	382207	13.1748	-0.537764	0.205951	2.61113	0.00902438	0.0569552
ENSMUSG00000017418	75869	Arl5b	75869	44.0096	-0.537412	0.222556	2.41473	0.015747	0.085707
ENSMUSG00000031425	18823	Plp1	18823	608.792	-0.537061	0.132056	4.06692	4.76384e-05	0.000996255
ENSMUSG00000062960	16542	Kdr	16542	1342.93	-0.536726	0.0978832	5.48333	4.17383e-08	2.85558e-06
ENSMUSG00000020850	192159	Prpf8	192159	1247.1	-0.536665	0.0987887	5.43245	5.55842e-08	3.59159e-06
ENSMUSG00000026011	12477	Ctla4	12477	15.3631	-0.536652	0.211699	2.53498	0.0112453	0.0671034
ENSMUSG00000027167	77766	Elp4	77766	61.2732	-0.536545	0.203861	2.63192	0.00849039	0.0546275
ENSMUSG00000035311	432486	Gnptab	432486	359.92	-0.536453	0.11487	4.6701	3.0105e-06	0.000105368
ENSMUSG00000061411	329540	8430427H17Rik	329540	147.47	-0.535495	0.177624	3.01477	0.00257174	0.0225811
ENSMUSG00000025666	192216	Tmem47	192216	241.671	-0.535316	0.176935	3.02549	0.00248229	0.0219743
ENSMUSG00000021390	18295	Ogn	18295	1478.6	-0.534955	0.183774	2.91094	0.0036034	0.0290849
ENSMUSG00000028137	78784	Celf3	78784	86.4984	-0.534761	0.223693	2.39061	0.0168206	0.0896467
ENSMUSG00000031445	66901	Proz	66901	14.5058	-0.534724	0.222359	2.40478	0.0161824	0.0874161
ENSMUSG00000035954	238130	Dock4	238130	182.75	-0.534442	0.184123	2.90264	0.00370027	0.0297203
ENSMUSG00000018924	11687	Alox15	11687	18.2302	-0.534331	0.197415	2.70664	0.00679678	0.0466912
ENSMUSG00000059974	235106	Ntm	235106	172.603	-0.534217	0.163375	3.26988	0.00107595	0.0117801
ENSMUSG00000015243	11303	Abca1	11303	462.257	-0.534117	0.144501	3.6963	0.000218769	0.00344561
ENSMUSG00000034255	544817	Arhgap27	544817	94.9942	-0.534023	0.171726	3.10973	0.00187259	0.0176297
ENSMUSG00000024642	21888	Tle4	21888	123.722	-0.533061	0.183013	2.91269	0.00358334	0.0289888
ENSMUSG00000006373	53328	Pgrmc1	53328	696.872	-0.53215	0.123687	4.30239	1.68965e-05	0.000441999
ENSMUSG00000053062	67374	Jam2	67374	1659.65	-0.531985	0.0992111	5.36215	8.22378e-08	5.14981e-06
ENSMUSG00000004267	13807	Eno2	13807	454.441	-0.531905	0.175963	3.02283	0.00250427	0.0221301
ENSMUSG00000025083	226250	Afap1l2	226250	227.744	-0.531691	0.130625	4.07036	4.69396e-05	0.000983001
ENSMUSG00000034664	16399	Itga2b	16399	218.569	-0.530613	0.154974	3.42389	0.000617319	0.00761948
ENSMUSG00000024378	170459	Stard4	170459	67.3332	-0.530001	0.211942	2.50069	0.0123953	0.0723617
ENSMUSG00000038301	71982	Snx10	71982	187.116	-0.529961	0.169523	3.1262	0.00177084	0.0169035
ENSMUSG00000055407	17760	Mtap6	17760	259.039	-0.5299	0.167968	3.15476	0.00160628	0.0157605
ENSMUSG00000054072	60440	Iigp1	60440	278.674	-0.529553	0.164743	3.21443	0.00130705	0.013686
ENSMUSG00000020911	16669	Krt19	16669	186.473	-0.529333	0.166341	3.18222	0.00146151	0.0147097
ENSMUSG00000020774	11484	Aspa	11484	125.82	-0.529273	0.197518	2.67962	0.0073706	0.0495779
ENSMUSG00000079654	101359	Prrt4	101359	115.177	-0.528733	0.210035	2.51736	0.011824	0.0697925
ENSMUSG00000060227	319996	Casc4	319996	175.685	-0.528729	0.16455	3.21319	0.00131269	0.0137165
ENSMUSG00000054863	106014	Fam19a5	106014	158.514	-0.528562	0.157823	3.34908	0.000810805	0.0094667
ENSMUSG00000029359	57816	Tesc	57816	90.0531	-0.528362	0.179369	2.94567	0.00322254	0.0268605
ENSMUSG00000028434	54357	Epb4.1l4b	54357	174.082	-0.528196	0.187071	2.82351	0.00475002	0.0356075
ENSMUSG00000038608	210293	Dock10	210293	82.7622	-0.528024	0.218207	2.41983	0.0155276	0.0848618
ENSMUSG00000037280	207839	Galnt6	207839	79.8134	-0.52798	0.20096	2.62729	0.00860671	0.0551522
ENSMUSG00000020427	16009	Igfbp3	16009	1566.41	-0.527296	0.086678	6.0834	1.17664e-09	1.30815e-07
ENSMUSG00000048782	233752	Insc	233752	36.6413	-0.526917	0.225309	2.33864	0.019354	0.0981329
ENSMUSG00000041797	217262	Abca9	217262	392.295	-0.526872	0.145776	3.61425	0.000301221	0.00440896
ENSMUSG00000019831	83767	Wasf1	83767	29.8462	-0.526685	0.22433	2.34781	0.0188841	0.0962993
ENSMUSG00000054459	26950	Vsnl1	26950	248.225	-0.52644	0.165841	3.17438	0.00150159	0.0149566
ENSMUSG00000021904	218877	Sema3g	218877	433.635	-0.526256	0.124676	4.22097	2.43253e-05	0.0005866
ENSMUSG00000027217	241556	Tspan18	241556	517.347	-0.525883	0.108083	4.86556	1.1413e-06	4.59136e-05
ENSMUSG00000022754	56277	Tmem45a	56277	240.565	-0.52584	0.176994	2.97094	0.00296887	0.025247
ENSMUSG00000036655	71693	Colec11	71693	154.949	-0.525704	0.148129	3.54895	0.000386763	0.00529218
ENSMUSG00000037254	16425	Itih2	16425	50.2211	-0.525573	0.206177	2.54914	0.0107988	0.0649528
ENSMUSG00000025647	66940	Shisa5	66940	965.644	-0.525265	0.102668	5.11617	3.11803e-07	1.62009e-05
ENSMUSG00000033454	268564	Zbtb1	268564	184.551	-0.524901	0.147355	3.56216	0.000367822	0.00507897
ENSMUSG00000036854	243912	Hspb6	243912	3781.08	-0.52478	0.109661	4.78549	1.70569e-06	6.51263e-05
ENSMUSG00000034795	108811	Ccdc122	108811	23.3541	-0.524656	0.225584	2.32577	0.0200309	0.10042
ENSMUSG00000032502	20840	Stac	20840	26.651	-0.524539	0.199291	2.63202	0.00848795	0.0546275
ENSMUSG00000028121	29815	Bcar3	29815	78.8933	-0.524316	0.220981	2.37268	0.0176596	0.0922961
ENSMUSG00000020467	216616	Efemp1	216616	434.065	-0.524231	0.145772	3.59625	0.000322837	0.00463121
ENSMUSG00000073079	100101806	Srp54c	100101806	189.76	-0.524061	0.155365	3.37309	0.000743292	0.0088086
ENSMUSG00000071072	56351	Ptges3	56351	308.842	-0.52393	0.157486	3.32684	0.000878375	0.0101227
ENSMUSG00000034586	217310	C630004H02Rik	217310	188.408	-0.523566	0.184295	2.84092	0.00449841	0.0342823
ENSMUSG00000025937	212442	Lactb2	212442	96.9523	-0.523314	0.2116	2.47312	0.0133937	0.076449
ENSMUSG00000019936	13516	Epyc	13516	54.4636	-0.523213	0.200392	2.61095	0.0090292	0.0569552
ENSMUSG00000021959	50523	Lats2	50523	362.19	-0.523046	0.142668	3.66619	0.000246195	0.00378347
ENSMUSG00000049878	109263	Rlf	109263	217.026	-0.522868	0.145623	3.59056	0.000329966	0.00470529
ENSMUSG00000038112	244810	AW551984	244810	37.5714	-0.52276	0.181578	2.87898	0.00398966	0.0313207
ENSMUSG00000024678	66607	Ms4a4d	66607	119.229	-0.522214	0.187523	2.7848	0.00535607	0.0391604
ENSMUSG00000041729	235431	Coro2b	235431	348.379	-0.522075	0.166949	3.12715	0.00176509	0.0168702
ENSMUSG00000059149	213006	Mfsd4	213006	57.8828	-0.521806	0.209982	2.48501	0.0129549	0.0746201
ENSMUSG00000087370	621976	Tmem170b	621976	234.984	-0.521609	0.171738	3.03723	0.00238759	0.0214246
ENSMUSG00000040687	228355	Madd	228355	254.343	-0.521203	0.158728	3.28362	0.00102482	0.0113518
ENSMUSG00000074829	630836	CAAA01180111.1.44494.1	630836	163.761	-0.521082	0.199243	2.61531	0.00891469	0.0565632
ENSMUSG00000053870	75540	Fpgt	75540	124.673	-0.521064	0.176306	2.95546	0.00312207	0.0262108
ENSMUSG00000024401	21926	Tnf	21926	5.14588	-0.520636	0.176625	2.94768	0.00320163	NA
ENSMUSG00000033628	225326	Pik3c3	225326	210.072	-0.520357	0.161276	3.22651	0.00125312	0.0132776
ENSMUSG00000025266	237107	Gnl3l	237107	465.66	-0.520301	0.121479	4.28306	1.84344e-05	0.00046845
ENSMUSG00000000416	30785	Cttnbp2	30785	37.9155	-0.519419	0.2255	2.30341	0.0212557	0.105118
ENSMUSG00000027428	26450	Rbbp9	26450	234.223	-0.519411	0.172672	3.00809	0.00262899	0.0229904
ENSMUSG00000068696	64378	Gpr88	64378	12.8034	-0.519013	0.206826	2.50942	0.0120929	0.0709319
ENSMUSG00000020590	217463	Snx13	217463	348.378	-0.518794	0.141626	3.66313	0.000249156	0.00381578
ENSMUSG00000031028	22141	Tub	22141	53.4567	-0.518771	0.182093	2.84894	0.00438655	0.0336162
ENSMUSG00000032115	12282	Hyou1	12282	1041.56	-0.518679	0.0933369	5.55706	2.74353e-08	1.95647e-06
ENSMUSG00000028528	72685	Dnajc6	72685	34.1473	-0.518378	0.170739	3.03609	0.00239665	0.0214676
ENSMUSG00000016496	60533	Cd274	60533	78.5463	-0.518343	0.193779	2.67492	0.00747463	0.0499744
ENSMUSG00000043262	54122	Uevld	54122	91.2569	-0.518058	0.209246	2.47583	0.0132928	0.0760739
ENSMUSG00000014177	67510	Fam18b	67510	258.266	-0.51799	0.159124	3.25525	0.00113292	0.0122882
ENSMUSG00000028789	242669	Adc	242669	60.3825	-0.517815	0.203276	2.54735	0.0108545	0.0651532
ENSMUSG00000020538	20787	Srebf1	20787	408.303	-0.517454	0.172062	3.00737	0.00263521	0.0230096
ENSMUSG00000024897	319924	Apba1	319924	541.666	-0.517152	0.126591	4.08523	4.40329e-05	0.000937204
ENSMUSG00000000214	21823	Th	21823	21.57	-0.516957	0.215335	2.40071	0.0163631	0.0880327
ENSMUSG00000070889	241062	Pgap1	241062	59.2129	-0.516921	0.224075	2.30691	0.0210599	0.104368
ENSMUSG00000039735	214459	Fnbp1l	214459	291.233	-0.516856	0.172477	2.99666	0.00272953	0.0236643
ENSMUSG00000025366	23943	Esyt1	23943	588.714	-0.516559	0.125456	4.11745	3.83085e-05	0.000839045
ENSMUSG00000029348	72898	Asphd2	72898	39.3408	-0.5162	0.225196	2.29223	0.0218926	0.107264
ENSMUSG00000000804	237898	Usp32	237898	348.875	-0.515533	0.153695	3.35425	0.000795809	0.00935663
ENSMUSG00000038702	319901	Dsel	319901	119.096	-0.515402	0.214463	2.40322	0.0162513	0.0876455
ENSMUSG00000032118	235180	Fez1	235180	38.9245	-0.515303	0.225132	2.28889	0.0220858	0.107896
ENSMUSG00000081683	93897	Fzd10	93897	4.46793	-0.515294	0.16803	3.06667	0.00216456	NA
ENSMUSG00000024500	72930	Ppp2r2b	72930	55.1311	-0.515274	0.180813	2.84976	0.00437522	0.0335633
ENSMUSG00000074867	630579	Zfp808	630579	65.1842	-0.51507	0.223259	2.30705	0.021052	0.104363
ENSMUSG00000059555	227612	A830007P12Rik	227612	134.254	-0.514935	0.202811	2.53899	0.0111172	0.0664922
ENSMUSG00000035847	15931	Ids	15931	587.24	-0.51491	0.114423	4.50006	6.79356e-06	0.000208354
ENSMUSG00000022160	56335	Mettl3	56335	164.32	-0.514619	0.150601	3.41711	0.000632903	0.00776115
ENSMUSG00000032548	24059	Slco2a1	24059	204.983	-0.514387	0.169895	3.02768	0.00246437	0.0218798
ENSMUSG00000063919	68955	Srrm4	68955	66.754	-0.514067	0.213568	2.40705	0.0160821	0.0870612
ENSMUSG00000026249	20720	Serpine2	20720	313.499	-0.513908	0.118079	4.35226	1.34744e-05	0.000367087
ENSMUSG00000039137	73750	Whrn	73750	146.307	-0.513264	0.159595	3.21604	0.00129974	0.0136393
ENSMUSG00000038193	15111	Hand2	15111	767.326	-0.512922	0.126009	4.07051	4.69094e-05	0.000983001
ENSMUSG00000029484	11745	Anxa3	11745	736.337	-0.512811	0.0922943	5.55626	2.75614e-08	1.95647e-06
ENSMUSG00000035441	338367	Myo1d	338367	329.713	-0.512568	0.141482	3.62285	0.000291377	0.0042773
ENSMUSG00000048058	241576	Ldlrad3	241576	125.218	-0.511948	0.174932	2.92655	0.00342743	0.0280426
ENSMUSG00000061353	20315	Cxcl12	20315	3251.26	-0.511806	0.0653349	7.83358	4.74153e-15	1.7923e-12
ENSMUSG00000026110	269181	Mgat4a	269181	229.039	-0.511692	0.169094	3.02607	0.00247751	0.0219707
ENSMUSG00000037649	14998	H2-DMa	14998	55.9135	-0.511316	0.219279	2.3318	0.019711	0.0993433
ENSMUSG00000021567	72293	Nkd2	72293	185.421	-0.511209	0.161798	3.15955	0.00158015	0.0155647
ENSMUSG00000027015	73649	Cybrd1	73649	127.685	-0.511131	0.177702	2.87634	0.00402319	0.0314779
ENSMUSG00000027858	70747	Tspan2	70747	309.708	-0.510536	0.154347	3.30773	0.000940563	0.0106367
ENSMUSG00000029554	17120	Mad1l1	17120	106.317	-0.510484	0.193343	2.64029	0.00828341	0.0536641
ENSMUSG00000044367	69309	Slc16a13	69309	73.8033	-0.510385	0.206479	2.47185	0.0134415	0.0766184
ENSMUSG00000027386	70370	Fbln7	70370	71.1365	-0.509843	0.194755	2.61787	0.00884805	0.0562821
ENSMUSG00000026705	226541	Klhl20	226541	212.712	-0.509784	0.158635	3.21356	0.00131098	0.0137149
ENSMUSG00000032377	235527	Plscr4	235527	451.778	-0.509504	0.145533	3.50096	0.000463591	0.00606883
ENSMUSG00000029189	231238	Sel1l3	231238	12.5934	-0.509489	0.181612	2.80537	0.00502585	0.0371775
ENSMUSG00000031596	11988	Slc7a2	11988	171.92	-0.509477	0.160371	3.17687	0.00148872	0.0148774
ENSMUSG00000025860	11798	Xiap	11798	705.932	-0.509264	0.13811	3.68737	0.00022658	0.00354281
ENSMUSG00000001420	71913	Tmem79	71913	16.0781	-0.509132	0.219415	2.32041	0.0203186	0.101627
ENSMUSG00000039202	54608	Abhd2	54608	56.4857	-0.508686	0.218202	2.33126	0.0197398	0.0994225
ENSMUSG00000033061	19711	Resp18	19711	12.6178	-0.508418	0.179786	2.8279	0.00468541	0.035263
ENSMUSG00000026080	98388	Chst10	98388	45.2296	-0.508104	0.225576	2.25247	0.0242926	0.115178
ENSMUSG00000031785	14766	Gpr56	14766	717.385	-0.507915	0.104837	4.84483	1.2672e-06	5.01819e-05
ENSMUSG00000052572	23859	Dlg2	23859	142.842	-0.507834	0.20465	2.48148	0.013084	0.0751632
ENSMUSG00000041609	75665	Ccdc64	75665	20.6816	-0.507411	0.224551	2.25966	0.0238421	0.113702
ENSMUSG00000029032	230972	Arhgef16	230972	37.6337	-0.507289	0.218988	2.31651	0.0205303	0.102347
ENSMUSG00000040195	210035	Tmem194	210035	76.6697	-0.507208	0.206271	2.45894	0.0139347	0.0786641
ENSMUSG00000071984	68655	Fndc1	68655	667.655	-0.506809	0.117722	4.30513	1.66887e-05	0.000438839
ENSMUSG00000066324	242291	Impad1	242291	245.578	-0.50672	0.172213	2.94241	0.00325673	0.0270001
ENSMUSG00000041935	106064	AW549877	106064	487.586	-0.506384	0.14914	3.39537	0.000685364	0.00825056
ENSMUSG00000022861	110197	Dgkg	110197	68.2992	-0.506004	0.219563	2.3046	0.021189	0.104836
ENSMUSG00000053414	26559	Hunk	26559	25.0121	-0.504928	0.225368	2.24046	0.0250611	0.117037
ENSMUSG00000026770	16184	Il2ra	16184	27.3773	-0.504792	0.222753	2.26615	0.0234424	0.112523
ENSMUSG00000031230	80903	Fgf16	80903	37.0336	-0.504601	0.225512	2.23758	0.0252488	0.117646
ENSMUSG00000004394	103694	Tmed4	103694	377.036	-0.504428	0.132301	3.81274	0.000137433	0.00238575
ENSMUSG00000060802	12010	B2m	12010	3247.6	-0.503682	0.114184	4.41116	1.02818e-05	0.00029277
ENSMUSG00000031538	18791	Plat	18791	387.613	-0.503595	0.146048	3.44816	0.000564419	0.00708899
ENSMUSG00000032328	69981	Tmem30a	69981	496.847	-0.503381	0.203229	2.47692	0.0132522	0.0758992
ENSMUSG00000026121	20353	Sema4c	20353	331.692	-0.503114	0.141239	3.56216	0.000367819	0.00507897
ENSMUSG00000026696	53330	Vamp4	53330	260.989	-0.503088	0.134951	3.72793	0.000193057	0.00313537
ENSMUSG00000037679	70435	Inf2	70435	770.351	-0.502939	0.132816	3.78672	0.000152649	0.00257803
ENSMUSG00000047669	73390	Msl3l2	73390	39.9606	-0.502903	0.221166	2.27387	0.0229739	0.111193
ENSMUSG00000032172	244723	Olfm2	244723	46.2281	-0.50247	0.221838	2.26503	0.0235107	0.112601
ENSMUSG00000027438	17957	Napb	17957	192.22	-0.502448	0.183517	2.73788	0.00618371	0.0435887
ENSMUSG00000031007	70495	Atp6ap2	70495	336.92	-0.501925	0.147883	3.39408	0.000688591	0.00827855
ENSMUSG00000037419	71946	Endod1	71946	256.644	-0.50192	0.161994	3.09838	0.00194584	0.0181745
ENSMUSG00000048978	22360	Nrsn1	22360	89.6887	-0.501835	0.171121	2.93263	NA	NA
ENSMUSG00000052302	74694	Tbc1d30	74694	26.4204	-0.501048	0.224091	2.23592	0.0253573	0.11797
ENSMUSG00000020599	19739	Rgs9	19739	122.594	-0.500971	0.205727	2.43513	0.0148866	0.0824241
ENSMUSG00000031486	78560	Gpr124	78560	504.197	-0.500634	0.09075	5.51663	3.45563e-08	2.41894e-06
ENSMUSG00000032006	71785	Pdgfd	71785	35.1363	-0.500327	0.216216	2.31401	0.0206671	0.102961
ENSMUSG00000019256	11622	Ahr	11622	139.115	-0.499766	0.181406	2.75495	0.00587006	0.0419553
ENSMUSG00000031970	72185	Dbndd1	72185	19.1078	-0.499666	0.214574	2.32865	0.0198779	0.0999086
ENSMUSG00000035696	73469	Rnf38	73469	271.863	-0.498977	0.138335	3.60702	0.000309736	0.00447726
ENSMUSG00000054099	319653	Slc25a40	319653	120.691	-0.498722	0.176528	2.82517	0.00472562	0.0354773
ENSMUSG00000032806	214601	Slc10a3	214601	45.2029	-0.498548	0.218132	2.28553	0.0222815	0.108571
ENSMUSG00000041220	170439	Elovl6	170439	68.1242	-0.498523	0.209268	2.38222	0.0172087	0.0907236
ENSMUSG00000032085	21345	Tagln	21345	2152.15	-0.497839	0.086631	5.74667	9.10199e-09	7.47946e-07
ENSMUSG00000026775	27377	Yme1l1	27377	614.731	-0.497726	0.139871	3.55845	0.000373043	0.00514166
ENSMUSG00000036206	98402	Sh3bp4	98402	192.933	-0.49717	0.167665	2.96526	0.00302425	0.0255313
ENSMUSG00000013367	210094	Iglon5	210094	33.9854	-0.497097	0.22556	2.20383	0.0275362	0.125671
ENSMUSG00000038069	70925	Cdkn2aip	70925	98.0824	-0.496736	0.200984	2.47152	0.0134538	0.0766184
ENSMUSG00000014158	63873	Trpv4	63873	125.65	-0.49652	0.193896	2.56076	0.0104443	0.0634718
ENSMUSG00000026333	252876	Gin1	252876	108.155	-0.496392	0.182783	2.71574	0.0066128	0.0458229
ENSMUSG00000032252	93683	Glce	93683	165.431	-0.496281	0.150958	3.28754	0.00101068	0.0112281
ENSMUSG00000032883	74205	Acsl3	74205	76.8426	-0.496253	0.212929	2.3306	0.0197746	0.0994778
ENSMUSG00000019873	28193	Reep3	28193	531.118	-0.495678	0.115372	4.29633	1.73646e-05	0.000451898
ENSMUSG00000040026	20210	Saa3	20210	7.60213	-0.49552	0.17577	2.81914	0.0048152	0.0360068
ENSMUSG00000002332	52585	Dhrs1	52585	348.212	-0.495507	0.114154	4.34069	1.42039e-05	0.00038488
ENSMUSG00000058806	12817	Col13a1	12817	57.887	-0.495472	0.207229	2.39094	0.0168052	0.0895962
ENSMUSG00000042082	11881	Arsb	11881	255.528	-0.494697	0.136016	3.63704	0.000275784	0.0041035
ENSMUSG00000001930	22371	Vwf	22371	1884.22	-0.493988	0.0856821	5.76536	8.14861e-09	6.92174e-07
ENSMUSG00000009905	70750	Kdsr	70750	250.758	-0.493942	0.146453	3.37271	0.000744333	0.00881309
ENSMUSG00000030701	27276	Plekhb1	27276	444.79	-0.493851	0.126313	3.90974	9.23936e-05	0.00172043
ENSMUSG00000008305	21885	Tle1	21885	192.881	-0.493836	0.140953	3.50354	0.000459125	0.00602078
ENSMUSG00000028546	15572	Elavl4	15572	81.3426	-0.493801	0.168146	2.93673	0.00331692	0.0273605
ENSMUSG00000024781	16889	Lipa	16889	451.879	-0.493774	0.129388	3.81622	0.000135511	0.00236052
ENSMUSG00000033615	12889	Cplx1	12889	135.617	-0.49316	0.177219	2.78277	0.00538974	0.0393305
ENSMUSG00000042826	14166	Fgf11	14166	24.9895	-0.49313	0.218325	2.2587	0.0239022	0.113824
ENSMUSG00000041479	319508	Syt15	319508	49.9516	-0.492776	0.22138	2.22593	0.0260191	0.120272
ENSMUSG00000015882	209707	Lcorl	209707	78.8516	-0.492771	0.222062	2.21907	0.026482	0.121964
ENSMUSG00000030264	14911	Thumpd3	14911	108.644	-0.492728	0.18791	2.62215	0.0087376	0.0558115
ENSMUSG00000041653	116939	Pnpla3	116939	54.9274	-0.492479	0.225511	2.18384	0.0289742	0.130617
ENSMUSG00000047821	94092	Trim16	94092	95.8119	-0.492087	0.210044	2.34278	0.0191407	0.0973829
ENSMUSG00000045903	225872	Npas4	225872	52.6148	-0.491475	0.223905	2.19501	0.0281627	0.127605
ENSMUSG00000026768	241226	Itga8	241226	77.7963	-0.490781	0.201396	2.43689	0.014814	0.0821672
ENSMUSG00000041559	14264	Fmod	14264	136.492	-0.490701	0.172469	2.84516	0.00443891	0.0339657
ENSMUSG00000000787	13205	Ddx3x	13205	1756.73	-0.490642	0.132768	3.69548	0.000219468	0.00345259
ENSMUSG00000070923	242521	Klhl9	242521	651	-0.490513	0.112277	4.36877	1.24951e-05	0.00034647
ENSMUSG00000018865	29859	Sult4a1	29859	116.164	-0.490431	0.168697	2.90717	0.00364709	0.0293632
ENSMUSG00000039519	13123	Cyp7b1	13123	23.4651	-0.490086	0.22472	2.18087	0.0291928	0.131274
ENSMUSG00000021238	104776	Aldh6a1	104776	365.939	-0.489981	0.133869	3.66015	0.000252072	0.00384594
ENSMUSG00000017057	16164	Il13ra1	16164	195.202	-0.489968	0.186866	2.62203	0.00874086	0.0558115
ENSMUSG00000042208	71675	0610010F05Rik	71675	176.155	-0.489597	0.171621	2.85278	0.00433381	0.0333762
ENSMUSG00000046733	232431	Gprc5a	232431	55.5519	-0.489198	0.217561	2.24855	0.0245409	0.115678
ENSMUSG00000035000	13482	Dpp4	13482	186.758	-0.489148	0.175764	2.78298	0.00538616	0.0393234
ENSMUSG00000032028	78252	Fam55b	78252	19.2706	-0.488609	0.216479	2.25707	0.0240035	0.114202
ENSMUSG00000028803	74552	Nipal3	74552	331.413	-0.48848	0.137478	3.55316	0.000380635	0.00522251
ENSMUSG00000021974	14180	Fgf9	14180	29.8526	-0.488325	0.222171	2.19797	0.027951	0.126951
ENSMUSG00000020866	12291	Cacna1g	12291	530.283	-0.488288	0.117307	4.16249	3.148e-05	0.000715755
ENSMUSG00000061816	17901	Myl1	17901	3667.25	-0.487647	0.0809162	6.02656	1.67483e-09	1.7777e-07
ENSMUSG00000033948	74464	Zswim5	74464	12.6486	-0.487417	0.201555	2.41828	0.0155943	0.0850917
ENSMUSG00000056665	223626	4930572J05Rik	223626	148.64	-0.486921	0.154173	3.15828	0.00158703	0.0156121
ENSMUSG00000054843	226255	Atrnl1	226255	396.632	-0.486744	0.113326	4.29507	1.74636e-05	0.000453418
ENSMUSG00000024653	22287	Scgb1a1	22287	63.9788	-0.486547	0.194781	2.49792	0.0124924	0.0727253
ENSMUSG00000029321	75750	Slc10a6	75750	145.318	-0.486405	0.168916	2.87956	0.00398226	0.0312788
ENSMUSG00000059970	15512	Hspa2	15512	202.946	-0.486097	0.152831	3.18061	0.00146965	0.0147355
ENSMUSG00000008429	80517	Herpud2	80517	321.563	-0.485956	0.156063	3.11384	0.00184668	0.0174402
ENSMUSG00000035835	216152	BC005764	216152	51.7037	-0.485817	0.225358	2.15576	0.0311024	0.137445
ENSMUSG00000001467	13121	Cyp51	13121	138.424	-0.485127	0.193062	2.5128	0.0119778	0.0704686
ENSMUSG00000053329	28295	D10Jhu81e	28295	156.712	-0.485056	0.186869	2.5957	0.00943982	0.0587366
ENSMUSG00000032878	216613	Ccdc85a	216613	113.522	-0.484916	0.206278	2.35079	0.0187337	0.0958966
ENSMUSG00000052331	329154	Ankrd44	329154	166.255	-0.484836	0.186083	2.60548	0.00917448	0.057679
ENSMUSG00000028382	230257	Rod1	230257	639.193	-0.484772	0.152532	3.17816	0.00148213	0.0148311
ENSMUSG00000006782	12799	Cnp	12799	427.517	-0.483903	0.147486	3.28101	0.00103434	0.011449
ENSMUSG00000003847	54446	Nfat5	54446	1104.62	-0.483847	0.108049	4.47802	7.5338e-06	0.000226463
ENSMUSG00000001123	16859	Lgals9	16859	521.903	-0.483797	0.101284	4.77663	1.78259e-06	6.75507e-05
ENSMUSG00000027195	56348	Hsd17b12	56348	272.338	-0.483739	0.149246	3.24123	0.00119016	0.0127717
ENSMUSG00000054387	17248	Mdm4	17248	411.379	-0.483515	0.127194	3.80141	0.000143877	0.00246646
ENSMUSG00000024759	109168	Atl3	109168	582.049	-0.483411	0.112572	4.29426	1.75276e-05	0.000453418
ENSMUSG00000068748	19283	Ptprz1	19283	51.2171	-0.483341	0.22337	2.16385	0.0304755	0.135367
ENSMUSG00000021687	107767	Scamp1	107767	448.932	-0.482869	0.114227	4.22728	2.36531e-05	0.000574052
ENSMUSG00000022108	16432	Itm2b	16432	6781.6	-0.482842	0.0788979	6.11983	9.36774e-10	1.11528e-07
ENSMUSG00000027230	26427	Creb3l1	26427	524.316	-0.482689	0.119884	4.0263	5.66607e-05	0.00114687
ENSMUSG00000039130	232679	Zc3hc1	232679	76.2691	-0.48255	0.206866	2.33267	0.0196656	0.0991809
ENSMUSG00000038740	72543	Fam125b	72543	313.585	-0.482358	0.175093	2.75486	0.00587171	0.0419553
ENSMUSG00000017837	71966	Nkiras2	71966	30.5245	-0.481922	0.225242	2.13957	0.0323896	0.141255
ENSMUSG00000029787	78937	Avl9	78937	110.585	-0.481918	0.201617	2.39026	0.0168363	0.0896757
ENSMUSG00000044703	219131	Phf11	219131	3.88671	-0.481576	0.170839	2.81889	0.00481906	NA
ENSMUSG00000032435	235661	Dync1li1	235661	318.275	-0.481446	0.121181	3.97294	7.09909e-05	0.00137664
ENSMUSG00000036298	239606	Slc2a13	239606	39.1267	-0.481008	0.225145	2.13644	0.0326438	0.14207
ENSMUSG00000072244	94088	Trim6	94088	13.9803	-0.480183	0.204117	2.35249	0.0186482	0.0956448
ENSMUSG00000031751	23802	Amfr	23802	447.287	-0.479777	0.142939	3.35651	0.000789339	0.00928779
ENSMUSG00000032349	68801	Elovl5	68801	778.923	-0.479091	0.108787	4.40394	1.06303e-05	0.000301559
ENSMUSG00000026895	68375	Ndufa8	68375	85.2169	-0.478566	0.196116	2.44022	0.0146782	0.0816841
ENSMUSG00000030789	16411	Itgax	16411	21.2226	-0.478403	0.219529	2.17922	0.0293154	0.131606
ENSMUSG00000044921	237504	Rassf9	237504	135.923	-0.478314	0.200823	2.38177	0.0172297	0.0908026
ENSMUSG00000020638	22169	Cmpk2	22169	86.1467	-0.478047	0.191413	2.49746	0.0125085	0.0727419
ENSMUSG00000079339	667373	Gm14446	667373	35.6054	-0.477326	0.223571	2.13501	0.0327602	0.14246
ENSMUSG00000036390	13197	Gadd45a	13197	62.8412	-0.477169	0.203329	2.34678	0.0189362	0.0964999
ENSMUSG00000041556	230904	Fbxo2	230904	49.8249	-0.476931	0.189033	2.523	0.0116359	0.0688862
ENSMUSG00000032727	218613	Mier3	218613	288.899	-0.476352	0.163081	2.92096	0.00348958	0.0284894
ENSMUSG00000026421	13007	Csrp1	13007	2049.73	-0.475895	0.0757804	6.27992	3.38742e-10	4.53467e-08
ENSMUSG00000047420	208164	Fam180a	208164	39.7535	-0.475863	0.220857	2.15462	0.0311915	0.137617
ENSMUSG00000019818	53599	Cd164	53599	889.94	-0.475845	0.182013	2.61435	0.00893967	0.0565964
ENSMUSG00000031367	108012	Ap1s2	108012	89.6658	-0.475691	0.213417	2.22893	0.0258187	0.119602
ENSMUSG00000020101	74048	4632428N05Rik	74048	616.257	-0.475476	0.0940704	5.05448	4.31573e-07	2.08898e-05
ENSMUSG00000040003	50791	Magi2	50791	71.9124	-0.475431	0.209223	2.27236	0.0230647	0.111372
ENSMUSG00000030770	57342	Parva	57342	1515.42	-0.475248	0.107668	4.414	1.01477e-05	0.000290594
ENSMUSG00000024900	12894	Cpt1a	12894	531.136	-0.475202	0.120099	3.95676	7.59736e-05	0.00146334
ENSMUSG00000030704	19346	Rab6a	19346	1261.82	-0.474564	0.114497	4.14477	3.40154e-05	0.000758574
ENSMUSG00000034532	50759	Fbxo16	50759	11.9352	-0.474439	0.209733	2.26211	0.0236905	0.113319
ENSMUSG00000035929	15015	H2-Q4	15015	570.732	-0.474324	0.120013	3.95227	7.74149e-05	0.0014892
ENSMUSG00000034024	12461	Cct2	12461	701.285	-0.47427	0.114628	4.13747	3.5116e-05	0.000778524
ENSMUSG00000028420	52076	Tmem38b	52076	155.532	-0.474201	0.184457	2.57079	0.0101468	0.0621381
ENSMUSG00000022432	140557	Smc1b	140557	96.7152	-0.473994	0.191	2.48165	0.0130776	0.0751554
ENSMUSG00000036560	243914	Lgi4	243914	883.635	-0.47364	0.115348	4.1062	4.02219e-05	0.000873786
ENSMUSG00000059834	67161	Sclt1	67161	149.868	-0.473624	0.162581	2.91316	0.00357797	0.0289763
ENSMUSG00000037434	22782	Slc30a1	22782	233.313	-0.473026	0.146647	3.22561	0.00125706	0.0132914
ENSMUSG00000026748	67448	Plxdc2	67448	333.35	-0.473009	0.169552	2.78976	0.00527473	0.0386031
ENSMUSG00000048376	14062	F2r	14062	664.047	-0.472641	0.115923	4.07718	4.55848e-05	0.000961287
ENSMUSG00000050310	78757	Rictor	78757	304.229	-0.472506	0.135887	3.47721	0.000506665	0.00654767
ENSMUSG00000022211	268747	Lrrc16b	268747	100.657	-0.472393	0.206466	2.28799	0.0221379	0.107979
ENSMUSG00000041040	72750	Fam117b	72750	356.909	-0.472121	0.137697	3.4287	0.000606487	0.00751031
ENSMUSG00000027215	12521	Cd82	12521	264.382	-0.47201	0.138353	3.41164	0.000645726	0.00786735
ENSMUSG00000029685	78910	Asb15	78910	116.107	-0.471934	0.209323	2.25458	0.0241598	0.114729
ENSMUSG00000040495	12672	Chrm4	12672	18.6778	-0.471794	0.202721	2.32731	0.0199489	0.100144
ENSMUSG00000063253	56367	Scoc	56367	257.781	-0.47168	0.179535	2.62723	0.00860842	0.0551522
ENSMUSG00000029093	81840	Sorcs2	81840	55.8227	-0.471596	0.202531	2.32851	0.019885	0.0999086
ENSMUSG00000028268	55932	Gbp3	55932	216.66	-0.471225	0.159431	2.95567	0.00311993	0.0262074
ENSMUSG00000040950	216864	Mgl2	216864	86.0937	-0.47118	0.202984	2.32126	0.0202727	0.101464
ENSMUSG00000056596	69539	Trnp1	69539	21.0923	-0.470699	0.213822	2.20136	0.0277106	0.126221
ENSMUSG00000044708	16513	Kcnj10	16513	35.5377	-0.470681	0.217167	2.16737	0.0302068	0.134529
ENSMUSG00000079508	68316	Apoo	68316	243.003	-0.470672	0.193878	2.42768	0.0151959	0.0834588
ENSMUSG00000049233	68316	Apoo-ps	68316	243.003	-0.470672	0.193878	2.42768	0.0151959	0.0834588
ENSMUSG00000053931	71994	Cnn3	71994	1390.63	-0.470532	0.101743	4.62472	3.75104e-06	0.000126881
ENSMUSG00000028631	60613	Kcnq4	60613	27.1079	-0.470525	0.220248	2.13634	0.0326517	0.14207
ENSMUSG00000031618	110784	Nr3c2	110784	96.001	-0.470044	0.201985	2.32713	0.0199586	0.100157
ENSMUSG00000044927	243529	H1fx	243529	73.799	-0.469867	0.216365	2.17164	0.0298827	0.1334
ENSMUSG00000028886	14050	Eya3	14050	328.031	-0.469637	0.132442	3.54599	0.000391141	0.00534241
ENSMUSG00000006134	12929	Crkl	12929	169.303	-0.469492	0.168987	2.77827	0.00546494	0.039745
ENSMUSG00000022619	60597	Mapk8ip2	60597	47.4367	-0.469487	0.18706	2.50982	0.0120793	0.0709279
ENSMUSG00000025887	12364	Casp12	12364	285.604	-0.469378	0.126408	3.71321	0.00020465	0.00328715
ENSMUSG00000033227	22420	Wnt6	22420	37.6382	-0.469137	0.225565	2.07983	0.0375408	0.154752
ENSMUSG00000063317	76179	Usp31	76179	198.227	-0.469074	0.158956	2.95097	0.00316777	0.0265208
ENSMUSG00000040710	20452	St8sia4	20452	108.726	-0.4689	0.213141	2.19995	0.0278107	0.126466
ENSMUSG00000041362	71653	4930506M07Rik	71653	170.32	-0.468707	0.187354	2.50172	0.0123592	0.0722499
ENSMUSG00000017412	12298	Cacnb4	12298	38.3259	-0.46867	0.217019	2.15958	0.0308048	0.136349
ENSMUSG00000021983	50769	Atp8a2	50769	84.6546	-0.467951	0.196404	2.38259	0.0171913	0.0907042
ENSMUSG00000024065	57440	Ehd3	57440	159.494	-0.467941	0.173596	2.69557	0.00702682	0.0478859
ENSMUSG00000026797	20910	Stxbp1	20910	710.272	-0.467709	0.134958	3.46558	0.000529093	0.00676809
ENSMUSG00000041961	407821	Znrf3	407821	77.7886	-0.466608	0.197458	2.36308	0.0181238	0.0938146
ENSMUSG00000059713	53902	Rcan3	53902	170.749	-0.465602	0.158003	2.94679	0.00321088	0.026778
ENSMUSG00000024614	67988	Tmx3	67988	405.953	-0.465365	0.143765	3.237	0.00120795	0.0128968
ENSMUSG00000041261	12319	Car8	12319	300.739	-0.465315	0.146933	3.16686	0.00154095	0.0152682
ENSMUSG00000021097	94040	Clmn	94040	121.261	-0.46513	0.171352	2.71447	0.00663815	0.0459564
ENSMUSG00000029810	65963	Tmem176b	65963	1216.58	-0.464604	0.0860731	5.39778	6.74697e-08	4.32263e-06
ENSMUSG00000017390	11676	Aldoc	11676	33.4889	-0.464399	0.172823	2.68713	0.00720696	0.0488651
ENSMUSG00000040451	208449	Sgms1	208449	343.755	-0.464363	0.153604	3.02312	0.00250183	0.0221214
ENSMUSG00000035547	12337	Capn5	12337	226.394	-0.464282	0.159114	2.91792	0.00352379	0.0287024
ENSMUSG00000035620	237422	Ric8b	237422	389.385	-0.464084	0.12339	3.7611	0.000169165	0.00279538
ENSMUSG00000050192	208691	Eif5a2	208691	83.8163	-0.463769	0.21952	2.11265	0.0346309	0.146754
ENSMUSG00000027447	13010	Cst3	13010	1658.68	-0.463693	0.0903268	5.13351	2.84389e-07	1.50348e-05
ENSMUSG00000045896	232164	Paip2b	232164	273.809	-0.463655	0.136985	3.38472	0.000712507	0.00850957
ENSMUSG00000040111	235283	Gramd1b	235283	37.7262	-0.463576	0.218566	2.12099	0.0339227	0.145027
ENSMUSG00000029772	74340	Ahcyl2	74340	206.392	-0.46351	0.146296	3.16831	0.00153327	0.015202
ENSMUSG00000034111	382620	Tmed8	382620	178.905	-0.463285	0.158948	2.9147	0.00356032	0.0288909
ENSMUSG00000027583	72147	Zbtb46	72147	94.1837	-0.463231	0.191403	2.42019	0.0155126	0.0848311
ENSMUSG00000028532	320508	Cachd1	320508	64.5094	-0.462598	0.214618	2.15544	0.0311271	0.137466
ENSMUSG00000031137	14168	Fgf13	14168	74.8276	-0.462584	0.219862	2.10397	0.035381	0.148784
ENSMUSG00000034028	225825	Cd226	225825	19.8159	-0.462528	0.211484	2.18706	0.0287385	0.129709
ENSMUSG00000057530	230857	Ece1	230857	2634.34	-0.461797	0.078601	5.87521	4.22312e-09	4.04084e-07
ENSMUSG00000046223	18793	Plaur	18793	86.7805	-0.461714	0.222324	2.07676	0.0378238	0.155527
ENSMUSG00000032244	14155	Fem1b	14155	435.838	-0.461287	0.10528	4.38155	1.1784e-05	0.000329343
ENSMUSG00000045519	434377	Zfp560	434377	105.155	-0.4612	0.184933	2.49388	0.0126355	0.073283
ENSMUSG00000063362	207958	Alg11	207958	103.165	-0.460785	0.187771	2.45398	0.0141286	0.0794736
ENSMUSG00000026626	226849	Ppp2r5a	226849	706.527	-0.46053	0.136532	3.37306	0.000743371	0.0088086
ENSMUSG00000021750	268709	Fam107a	268709	161.069	-0.459881	0.193448	2.37728	0.0174408	0.0915322
ENSMUSG00000022893	11504	Adamts1	11504	534.515	-0.4598	0.102602	4.48137	7.41652e-06	0.000223538
ENSMUSG00000040158	76281	Tax1bp3	76281	187.844	-0.459796	0.166138	2.76755	0.00564787	0.0408068
ENSMUSG00000003477	21743	Inmt	21743	1162.69	-0.459089	0.111009	4.13559	3.54048e-05	0.00078359
ENSMUSG00000030428	57776	Ttyh1	57776	204.079	-0.45867	0.177556	2.58325	0.00978756	0.0603786
ENSMUSG00000024083	224938	Pja2	224938	829.146	-0.458624	0.101589	4.51451	6.34633e-06	0.000197036
ENSMUSG00000058396	11536	Gpr182	11536	126.885	-0.458585	0.190696	2.40479	0.0161818	0.0874161
ENSMUSG00000060992	56447	Copz1	56447	181.512	-0.457946	0.171615	2.66845	0.00762032	0.0506904
ENSMUSG00000056073	14806	Grik2	14806	25.0306	-0.457709	0.215014	2.12874	0.0332754	0.143378
ENSMUSG00000024044	13823	Epb4.1l3	13823	272.604	-0.457707	0.154208	2.96811	0.00299638	0.0253811
ENSMUSG00000042116	246228	Vwa1	246228	844.472	-0.457513	0.114488	3.99615	6.438e-05	0.00127412
ENSMUSG00000015143	109711	Actn1	109711	1196.54	-0.457446	0.0975523	4.68924	2.74227e-06	9.73312e-05
ENSMUSG00000029053	18762	Prkcz	18762	80.584	-0.457007	0.200027	2.28473	0.0223288	0.108767
ENSMUSG00000037221	68929	Mospd3	68929	216.95	-0.456934	0.15101	3.02586	0.00247929	0.0219733
ENSMUSG00000066877	17974	Nck2	17974	219.717	-0.456538	0.143816	3.17446	0.00150113	0.0149566
ENSMUSG00000015733	12343	Capza2	12343	318.537	-0.456518	0.14342	3.18309	0.00145711	0.0146779
ENSMUSG00000044217	11830	Aqp5	11830	6.5153	-0.456465	0.179727	2.53976	0.0110928	NA
ENSMUSG00000027219	269346	Slc28a2	269346	145.108	-0.456435	0.16236	2.81125	0.00493499	0.0366849
ENSMUSG00000062098	228662	Btbd3	228662	318.472	-0.456427	0.15324	2.97852	0.00289648	0.0247289
ENSMUSG00000026676	74186	Ccdc3	74186	139.489	-0.4563	0.16462	2.77184	0.005574	0.0404217
ENSMUSG00000036469	72925	March1	72925	32.3568	-0.455818	0.225432	2.02198	0.0431786	0.170453
ENSMUSG00000030104	192193	Edem1	192193	292.928	-0.455457	0.153204	2.97289	0.0029501	0.0251157
ENSMUSG00000029209	67980	Gnpda2	67980	117.499	-0.455255	0.173313	2.62678	0.00861978	0.0552017
ENSMUSG00000059248	53860	2009-09-01	53860	763.782	-0.455091	0.111592	4.07816	4.53938e-05	0.000958596
ENSMUSG00000010376	18002	Nedd8	18002	111.948	-0.454931	0.208737	2.17945	0.0292984	0.131569
ENSMUSG00000020592	20969	Sdc1	20969	47.9775	-0.454692	0.225011	2.02075	0.0433053	0.170693
ENSMUSG00000017740	57138	Slc12a5	57138	43.6751	-0.454447	0.216839	2.09579	0.0361012	0.150912
ENSMUSG00000059000	240064	Zfp799	240064	90.7209	-0.454351	0.178248	2.54898	0.010804	0.0649528
ENSMUSG00000022016	219181	Akap11	219181	400.739	-0.453572	0.156657	2.89533	0.00378761	0.0301732
ENSMUSG00000038007	230379	Acer2	230379	547.677	-0.453142	0.163189	2.77679	0.0054899	0.0398881
ENSMUSG00000027615	12807	Hps3	12807	343.813	-0.4531	0.137577	3.29342	0.000989756	0.0110606
ENSMUSG00000031357	67043	Syap1	67043	301.835	-0.452057	0.165412	2.73292	0.00627758	0.0440859
ENSMUSG00000036095	217480	Dgkb	217480	27.351	-0.451966	0.212289	2.12901	0.0332534	0.143378
ENSMUSG00000021994	22418	Wnt5a	22418	97.4788	-0.451874	0.197102	2.29259	0.0218713	0.107202
ENSMUSG00000032336	20320	Nptn	20320	1322.91	-0.451572	0.119982	3.76366	0.000167443	0.00277299
ENSMUSG00000050875	225583	A730017C20Rik	225583	54.8177	-0.451141	0.222262	2.02977	0.0423799	0.168273
ENSMUSG00000049556	235402	Lingo1	235402	49.4308	-0.450892	0.223555	2.01692	0.0437044	0.171714
ENSMUSG00000026395	19264	Ptprc	19264	103.542	-0.450802	0.173386	2.59999	0.00932256	0.0581986
ENSMUSG00000030921	20128	Trim30a	20128	141.486	-0.45078	0.171354	2.6307	0.00852089	0.0547538
ENSMUSG00000048911	51902	Rnf24	51902	54.3717	-0.450731	0.214858	2.09781	0.035922	0.150369
ENSMUSG00000021548	66671	Ccnh	66671	229.764	-0.450622	0.169264	2.66225	0.00776203	0.051317
ENSMUSG00000027358	12156	Bmp2	12156	128.546	-0.450396	0.177994	2.5304	0.0113933	0.0678054
ENSMUSG00000051652	237387	Lrrc3	237387	37.0707	-0.450323	0.216364	2.08132	0.0374044	0.154453
ENSMUSG00000025912	17864	Mybl1	17864	7.2694	-0.449669	0.181406	2.47879	0.0131829	0.0755878
ENSMUSG00000029223	22223	Uchl1	22223	772.746	-0.449668	0.224252	2.00519	0.0449422	0.174875
ENSMUSG00000032185	59035	Carm1	59035	349.453	-0.449542	0.125207	3.59039	0.00033018	0.00470529
ENSMUSG00000030342	12527	Cd9	12527	2453.58	-0.448899	0.0899866	4.9885	6.08486e-07	2.71396e-05
ENSMUSG00000022752	28185	Tomm70a	28185	374.011	-0.448871	0.146014	3.07416	0.002111	0.019415
ENSMUSG00000005338	94332	Cadm3	94332	339.278	-0.448636	0.189323	2.36969	0.017803	0.0926296
ENSMUSG00000039860	58212	Srrm3	58212	13.9847	-0.44847	0.185185	2.42175	0.0154462	0.0845262
ENSMUSG00000027977	83398	Ndst3	83398	18.5848	-0.448187	0.221715	2.02145	0.0432328	0.170495
ENSMUSG00000010066	56808	Cacna2d2	56808	876.446	-0.448118	0.0938454	4.77506	1.79653e-06	6.79088e-05
ENSMUSG00000024712	54391	Rfk	54391	171.744	-0.448102	0.183169	2.44639	0.0144296	0.0808658
ENSMUSG00000024063	77889	Lbh	77889	778.727	-0.448063	0.117384	3.81708	0.000135042	0.00235778
ENSMUSG00000001435	12822	Col18a1	12822	827.559	-0.448052	0.118011	3.79669	0.000146639	0.00251097
ENSMUSG00000047434	268880	AI480653	268880	93.442	-0.447912	0.187187	2.39287	0.0167174	0.0892853
ENSMUSG00000024403	66237	Atp6v1g2	66237	112.722	-0.447884	0.222804	2.01021	0.0444089	0.173594
ENSMUSG00000026463	381290	Atp2b4	381290	872.567	-0.44774	0.115373	3.88079	0.000104116	0.00190586
ENSMUSG00000056666	67442	Retsat	67442	203.674	-0.447595	0.164518	2.72064	0.00651562	0.045274
ENSMUSG00000028452	269523	Vcp	269523	2034.9	-0.447385	0.0867329	5.1582	2.49338e-07	1.34164e-05
ENSMUSG00000029413	67111	Naaa	67111	260.108	-0.447351	0.12601	3.55011	0.000385071	0.00527857
ENSMUSG00000043496	66873	Tril	66873	177.448	-0.447055	0.164811	2.71253	0.00667716	0.046142
ENSMUSG00000067925	66158	Cxx1a	66158	320.283	-0.447016	0.152321	2.9347	0.00333869	0.0275201
ENSMUSG00000067924	66158	Cxx1b	66158	320.283	-0.447016	0.152321	2.9347	0.00333869	0.0275201
ENSMUSG00000024277	212307	Mapre2	212307	1047.74	-0.446673	0.0902531	4.94911	7.45536e-07	3.23923e-05
ENSMUSG00000020570	19027	Sypl	19027	633.845	-0.446554	0.133167	3.35333	0.00079846	0.00937554
ENSMUSG00000028347	230157	Tmeff1	230157	17.1177	-0.446152	0.180512	2.4716	0.0134511	0.0766184
ENSMUSG00000000627	20355	Sema4f	20355	51.4069	-0.445874	0.222995	1.99948	0.045556	0.176301
ENSMUSG00000040253	229900	Gbp7	229900	430.783	-0.445514	0.163317	2.7279	0.00637386	0.0445757
ENSMUSG00000033653	209018	Vps8	209018	115.82	-0.445357	0.197956	2.24978	0.0244631	0.115412
ENSMUSG00000036523	268527	Greb1	268527	37.5617	-0.445332	0.225233	1.9772	0.0480185	0.182102
ENSMUSG00000039431	54384	Mtmr7	54384	18.7198	-0.445202	0.197426	2.25504	0.0241309	0.114664
ENSMUSG00000025221	80906	Kcnip2	80906	75.9749	-0.444983	0.204324	2.17783	0.0294186	0.131967
ENSMUSG00000044674	14362	Fzd1	14362	180.223	-0.444963	0.17092	2.60334	0.00923209	0.0577878
ENSMUSG00000044528	229801	Tram1l1	229801	25.2333	-0.444932	0.209667	2.1221	0.0338297	0.144902
ENSMUSG00000005465	50931	Il27ra	50931	89.8419	-0.444916	0.201446	2.20861	0.0272019	0.124351
ENSMUSG00000000682	23833	Cd52	23833	33.3446	-0.444859	0.22495	1.97759	0.0479753	0.182102
ENSMUSG00000029228	16924	Lnx1	16924	153.68	-0.444832	0.173454	2.56456	0.0103307	0.0629841
ENSMUSG00000025780	209378	Itih5	209378	665.778	-0.444438	0.119008	3.73451	0.00018808	0.00307103
ENSMUSG00000029640	22217	Usp12	22217	273.231	-0.444329	0.135906	3.26939	0.00107781	0.011792
ENSMUSG00000020788	53313	Atp2a3	53313	655.895	-0.444066	0.09962	4.4576	8.28834e-06	0.000243813
ENSMUSG00000051098	72852	Mblac2	72852	99.608	-0.443686	0.209985	2.11294	0.0346055	0.146729
ENSMUSG00000062190	71835	Lancl2	71835	157.09	-0.44346	0.169858	2.61078	0.00903372	0.0569599
ENSMUSG00000029334	19092	Prkg2	19092	24.4451	-0.443346	0.217492	2.03845	0.0415054	0.166197
ENSMUSG00000043542	67306	Fam164a	67306	183.049	-0.442876	0.166075	2.66673	0.00765941	0.0508609
ENSMUSG00000049164	72672	Zfp518a	72672	85.2066	-0.442772	0.216984	2.04057	0.0412933	0.16548
ENSMUSG00000025854	80752	Fam20c	80752	302.119	-0.44275	0.137243	3.22603	0.00125522	0.0132813
ENSMUSG00000027805	18645	Pfn2	18645	343.227	-0.44267	0.153348	2.88669	0.00389313	0.0307706
ENSMUSG00000048807	103710	Slc35e4	103710	19.0895	-0.442266	0.211767	2.08846	0.0367567	0.152976
ENSMUSG00000062627	320713	Mysm1	320713	340.93	-0.442012	0.160553	2.75306	0.00590408	0.0420819
ENSMUSG00000025037	17161	Maoa	17161	260.223	-0.441959	0.174288	2.5358	0.0112191	0.0670484
ENSMUSG00000025475	52389	Gpr123	52389	5.82501	-0.441954	0.169333	2.60996	0.00905519	NA
ENSMUSG00000054414	66500	Slc30a7	66500	253.94	-0.44192	0.136466	3.23832	0.00120237	0.012857
ENSMUSG00000042854	76367	Trp53rk	76367	26.5005	-0.441905	0.223499	1.97721	0.0480178	0.182102
ENSMUSG00000027007	70599	Ssfa2	70599	510.242	-0.441346	0.107575	4.10267	4.08406e-05	0.000884684
ENSMUSG00000020950	15228	Foxg1	15228	3.87105	-0.440938	0.168104	2.623	0.00871596	NA
ENSMUSG00000025608	27205	Podxl	27205	3608.46	-0.440917	0.0696823	6.32754	2.49102e-10	3.48743e-08
ENSMUSG00000014226	12301	Cacybp	12301	556.046	-0.440811	0.15367	2.86856	0.00412347	0.0321613
ENSMUSG00000033965	20502	Slc16a2	20502	672.095	-0.440735	0.0990874	4.44794	8.66987e-06	0.000251935
ENSMUSG00000029405	23881	G3bp2	23881	947.619	-0.440343	0.117978	3.73241	0.000189655	0.00309007
ENSMUSG00000023885	21826	Thbs2	21826	610.93	-0.440074	0.105265	4.18061	2.90726e-05	0.000673167
ENSMUSG00000024168	407831	Tmem204	407831	488.933	-0.440026	0.13124	3.35282	0.000799914	0.00938301
ENSMUSG00000020495	74133	1200011M11Rik	74133	103.348	-0.439976	0.174556	2.52055	0.0117172	0.0692862
ENSMUSG00000070934	68441	Rraga	68441	350.07	-0.439708	0.146636	2.99863	0.00271199	0.0235392
ENSMUSG00000066000	112422	2610305D13Rik	112422	108.838	-0.439641	0.217453	2.02178	0.0431996	0.170453
ENSMUSG00000031953	66817	Tmem170	66817	36.8808	-0.439442	0.22198	1.97965	0.047743	0.181512
ENSMUSG00000014361	17289	Mertk	17289	134.563	-0.439366	0.181233	2.42432	0.0153372	0.0840821
ENSMUSG00000030446	212569	Zfp273	212569	38.2773	-0.439261	0.225562	1.94741	0.051486	0.191009
ENSMUSG00000021508	57266	Cxcl14	57266	121.255	-0.439249	0.174057	2.5236	0.011616	0.0688221
ENSMUSG00000023224	12258	Serping1	12258	4350.43	-0.438933	0.0740077	5.93091	3.01254e-09	3.03664e-07
ENSMUSG00000071723	14853	Gspt2	14853	50.9276	-0.43889	0.216529	2.02693	0.0426691	0.168978
ENSMUSG00000020717	18613	Pecam1	18613	4013.75	-0.438853	0.061811	7.09991	1.24839e-12	3.13881e-10
ENSMUSG00000021546	15387	Hnrnpk	15387	1265.21	-0.438593	0.098444	4.45525	8.3794e-06	0.000245536
ENSMUSG00000044042	14260	Fmn1	14260	162.981	-0.438546	0.153617	2.85481	0.00430631	0.033271
ENSMUSG00000031885	12400	Cbfb	12400	345.904	-0.437895	0.144979	3.02039	0.00252446	0.0222758
ENSMUSG00000022868	11625	Ahsg	11625	632.457	-0.437648	0.108862	4.02022	5.81447e-05	0.00116598
ENSMUSG00000051435	329977	Fhad1	329977	155.675	-0.436966	0.17756	2.46095	0.0138569	0.0783239
ENSMUSG00000000276	56077	Dgke	56077	136.339	-0.436885	0.170682	2.55964	0.0104781	0.0636112
ENSMUSG00000043621	212190	Ubxn10	212190	13.6022	-0.436241	0.208209	2.09521	0.0361522	0.151061
ENSMUSG00000026576	11931	Atp1b1	11931	1915.56	-0.436013	0.0717903	6.07343	1.25207e-09	1.38185e-07
ENSMUSG00000029231	18595	Pdgfra	18595	1169.2	-0.435991	0.0916822	4.75546	1.97991e-06	7.35536e-05
ENSMUSG00000045777	320802	6330512M04Rik	320802	25.8026	-0.435962	0.221638	1.967	0.0491833	0.185172
ENSMUSG00000022723	224273	Crybg3	224273	373.625	-0.435933	0.131768	3.30833	0.00093854	0.0106239
ENSMUSG00000028874	14191	Fgr	14191	14.8083	-0.435865	0.209665	2.07886	0.0376301	0.155032
ENSMUSG00000042401	72832	Crtac1	72832	5.79277	-0.435857	0.157378	2.7695	0.00561427	NA
ENSMUSG00000044948	100048534	Wdr96	100048534	33.6031	-0.435708	0.222785	1.95574	0.0504962	0.188804
ENSMUSG00000039230	108903	Tbcd	108903	199.596	-0.435603	0.166065	2.62308	0.00871382	0.0556859
ENSMUSG00000035778	14594	Ggta1	14594	434.826	-0.435039	0.105983	4.10478	4.04692e-05	0.000877898
ENSMUSG00000041258	329002	Zfp236	329002	359.356	-0.43496	0.114724	3.79135	0.000149829	0.00254541
ENSMUSG00000020484	22433	Xbp1	22433	1306.43	-0.434924	0.0915315	4.75164	2.01774e-06	7.47753e-05
ENSMUSG00000032134	73732	Muc16	73732	67.5387	-0.434726	0.20034	2.16994	0.0300113	0.133889
ENSMUSG00000041202	18782	Pla2g2d	18782	73.9591	-0.434603	0.210324	2.06635	0.0387955	0.158188
ENSMUSG00000024601	66307	Isoc1	66307	467.912	-0.434356	0.126405	3.43623	0.000589877	0.00734674
ENSMUSG00000032018	235293	Sc5d	235293	91.2981	-0.433974	0.196112	2.21289	0.0269051	0.123499
ENSMUSG00000000290	16414	Itgb2	16414	176.147	-0.433857	0.151234	2.86878	0.0041206	0.0321613
ENSMUSG00000043670	208666	Diras1	208666	5.15388	-0.43383	0.157231	2.75919	0.00579444	NA
ENSMUSG00000070287	245020	Tmem22	245020	57.065	-0.433806	0.218352	1.98672	0.0469531	0.179675
ENSMUSG00000054715	232878	Zscan22	232878	64.1092	-0.433699	0.210354	2.06176	0.0392308	0.159583
ENSMUSG00000047996	546336	Prrg1	546336	60.6433	-0.433246	0.224866	1.92668	0.054019	0.197335
ENSMUSG00000029088	80334	Kcnip4	80334	54.8694	-0.432959	0.168125	2.57521	0.0100178	0.0615729
ENSMUSG00000018800	217265	Abca5	217265	105.504	-0.43286	0.213142	2.03086	0.0422696	0.167968
ENSMUSG00000030399	12715	Ckm	12715	2075.69	-0.432797	0.132272	3.27201	0.00106786	0.0117255
ENSMUSG00000020715	78943	Ern1	78943	62.5078	-0.432726	0.215003	2.01265	0.0441514	0.172902
ENSMUSG00000074785	54712	Plxnc1	54712	109.834	-0.43216	0.174896	2.47095	0.0134754	0.0766548
ENSMUSG00000039357	73068	Fut11	73068	155.051	-0.431942	0.166307	2.59726	0.00939701	0.0585426
ENSMUSG00000078137	383787	Gm1337	383787	39.9811	-0.431938	0.223467	1.93289	0.0532495	0.195227
ENSMUSG00000036769	72404	Wdr44	72404	112.319	-0.431862	0.221589	1.94893	0.0513039	0.190593
ENSMUSG00000061778	76763	Mospd2	76763	69.7824	-0.431844	0.210132	2.0551	0.039869	0.16138
ENSMUSG00000028354	54418	Fmn2	54418	17.674	-0.431682	0.208804	2.06741	0.0386956	0.157996
ENSMUSG00000021171	52635	Esyt2	52635	1014.01	-0.431568	0.099798	4.32441	1.52938e-05	0.000408556
ENSMUSG00000030872	74105	Gga2	74105	353.973	-0.431032	0.127704	3.37523	0.000737533	0.0087669
ENSMUSG00000048280	408068	Zfp738	408068	46.1892	-0.430812	0.224317	1.92055	0.0547885	0.19922
ENSMUSG00000016028	12614	Celsr1	12614	122.09	-0.430805	0.174445	2.46958	0.0135274	0.0768346
ENSMUSG00000060814	100503386	Gm4980	100503386	65.1315	-0.430665	0.200003	2.1533	0.0312952	0.137994
ENSMUSG00000036990	73945	Otud4	73945	554.583	-0.430575	0.124845	3.44888	0.000562909	0.00708085
ENSMUSG00000019132	79555	BC005537	79555	1275.52	-0.43057	0.111668	3.85582	0.000115342	0.00207123
ENSMUSG00000070583	14349	Fv1	14349	33.9238	-0.430398	0.221332	1.94458	0.0518258	0.191731
ENSMUSG00000061080	268890	Lsamp	268890	62.7333	-0.430367	0.19825	2.17083	0.0299439	0.133634
ENSMUSG00000062127	80281	Cttnbp2nl	80281	519.125	-0.429402	0.126294	3.40003	0.000673782	0.00814356
ENSMUSG00000056234	27057	Ncoa4	27057	151.519	-0.429123	0.176141	2.43625	0.0148406	0.0822774
ENSMUSG00000051335	328232	Gfod1	328232	161.292	-0.429089	0.168842	2.54136	0.0110421	0.0661478
ENSMUSG00000037239	101809	Spred3	101809	52.6773	-0.428492	0.220431	1.94388	0.0519097	0.191948
ENSMUSG00000058298	71567	Mcm9	71567	37.5355	-0.428412	0.225202	1.90235	0.0571255	0.204866
ENSMUSG00000037727	11998	Avp	11998	4.26123	-0.428214	0.156707	2.73258	0.00628401	NA
ENSMUSG00000035305	26563	Ror1	26563	19.9403	-0.428201	0.216238	1.98023	0.0476776	0.1814
ENSMUSG00000030987	20866	Stim1	20866	299.255	-0.427423	0.145751	2.93255	0.0033619	0.027626
ENSMUSG00000018401	170749	Mtmr4	170749	382.205	-0.427338	0.125403	3.40771	0.00065511	0.00795604
ENSMUSG00000031079	245368	Zfp300	245368	12.9177	-0.42728	0.199934	2.13711	0.032589	0.141879
ENSMUSG00000022105	19645	Rb1	19645	213.872	-0.427264	0.147663	2.89352	0.00380954	0.0303
ENSMUSG00000050199	107515	Lgr4	107515	193.088	-0.427235	0.160805	2.65685	0.00788756	0.0518054
ENSMUSG00000037646	666173	Vps13b	666173	384.471	-0.427218	0.12373	3.45282	0.000554758	0.00701332
ENSMUSG00000045414	68861	1190002N15Rik	68861	393.552	-0.427148	0.156168	2.73519	0.0062344	0.0438781
ENSMUSG00000027993	80890	Trim2	80890	226.833	-0.427012	0.140749	3.03385	0.00241458	0.0215644
ENSMUSG00000018507	22368	Trpv2	22368	43.5855	-0.426949	0.223004	1.91454	0.0555513	0.201038
ENSMUSG00000028337	107684	Coro2a	107684	32.6497	-0.426873	0.169576	2.5173	0.011826	0.0697925
ENSMUSG00000031778	20312	Cx3cl1	20312	61.403	-0.426708	0.19816	2.15336	0.0312907	0.137994
ENSMUSG00000053063	232413	Clec12a	232413	42.6834	-0.426702	0.214919	1.98541	0.0470987	0.179968
ENSMUSG00000028497	66775	Ptplad2	66775	107.946	-0.426517	0.200941	2.1226	0.0337874	0.144762
ENSMUSG00000027714	50911	Exosc9	50911	150.354	-0.426338	0.154038	2.76775	0.00564456	0.0408068
ENSMUSG00000053684	270802	BC048403	270802	50.6401	-0.426302	0.218083	1.95477	0.0506101	0.189008
ENSMUSG00000024072	67864	Yipf4	67864	360.08	-0.426209	0.141546	3.01109	0.0026031	0.0228167
ENSMUSG00000039485	72480	Tspyl4	72480	227.894	-0.426096	0.192113	2.21795	0.0265585	0.122238
ENSMUSG00000031075	101772	Ano1	101772	170.782	-0.42583	0.178017	2.39207	0.0167536	0.0893819
ENSMUSG00000024268	108013	Celf4	108013	175.556	-0.425572	0.206138	2.0645	0.0389707	0.158696
ENSMUSG00000030000	11519	Add2	11519	7.79194	-0.425499	0.160223	2.65567	0.00791506	0.0518076
ENSMUSG00000069114	229055	Zbtb10	229055	209.911	-0.425349	0.164229	2.58997	0.00959849	0.0595237
ENSMUSG00000029309	13602	Sparcl1	13602	3894.8	-0.425293	0.0654005	6.5029	7.87873e-11	1.35371e-08
ENSMUSG00000055296	242474	D730040F13Rik	242474	152.024	-0.425279	0.188968	2.25054	0.0244149	0.115398
ENSMUSG00000020758	192897	Itgb4	192897	427.021	-0.425268	0.132128	3.2186	0.0012882	0.0135543
ENSMUSG00000049764	64453	Zfp280b	64453	93.561	-0.425011	0.184981	2.29759	0.0215849	0.106273
ENSMUSG00000055254	18212	Ntrk2	18212	49.3273	-0.424915	0.224542	1.89236	0.0584431	0.207733
ENSMUSG00000031647	71306	Mfap3l	71306	120.71	-0.424849	0.212647	1.9979	0.045727	0.176691
ENSMUSG00000020811	216881	Wscd1	216881	176.244	-0.424717	0.160466	2.64678	0.00812624	0.0528695
ENSMUSG00000020738	170930	Sumo2	170930	186.03	-0.424561	0.183167	2.31789	0.0204552	0.102073
ENSMUSG00000026104	20846	Stat1	20846	448.43	-0.424541	0.118466	3.58367	0.000338804	0.00476976
ENSMUSG00000024913	16973	Lrp5	16973	661.915	-0.424037	0.0987765	4.2929	1.76357e-05	0.000454694
ENSMUSG00000078249	15361	Hmga1-rs1	15361	49.1827	-0.423972	0.215113	1.97093	0.0487318	0.184068
ENSMUSG00000046711	15361	Hmga1	15361	49.1827	-0.423972	0.215113	1.97093	0.0487318	0.184068
ENSMUSG00000041084	66357	Ostc	66357	312.294	-0.423599	0.135003	3.13769	0.00170285	0.0164518
ENSMUSG00000044496	77034	2510039O18Rik	77034	108.352	-0.42358	0.200453	2.11312	0.0345907	0.146729
ENSMUSG00000022518	78809	4930562C15Rik	78809	18.4161	-0.423504	0.219547	1.92899	0.0537321	0.196592
ENSMUSG00000093500	78809	RP23-354F11.3	78809	18.4161	-0.423504	0.219547	1.92899	0.0537321	0.196592
ENSMUSG00000010663	76267	Fads1	76267	903.54	-0.423468	0.0946886	4.47222	7.74109e-06	0.000231315
ENSMUSG00000052397	22350	Ezr	22350	658.299	-0.42283	0.121796	3.47164	0.000517292	0.00666222
ENSMUSG00000029571	71900	Tmem106b	71900	730.228	-0.422803	0.110276	3.83404	0.000126055	0.00222398
ENSMUSG00000048550	208967	Thnsl1	208967	33.6052	-0.422784	0.219653	1.92478	0.0542573	0.197775
ENSMUSG00000021120	110417	Pigh	110417	16.3592	-0.42272	0.210135	2.01165	0.0442564	0.173132
ENSMUSG00000030748	16190	Il4ra	16190	455.893	-0.4226	0.123486	3.42224	0.000621086	0.00763628
ENSMUSG00000022299	69906	Slc25a32	69906	93.5403	-0.422448	0.203471	2.07621	0.0378744	0.155575
ENSMUSG00000021359	21418	Tfap2a	21418	20.6657	-0.422329	0.202664	2.08389	0.0371704	0.153956
ENSMUSG00000042724	338372	Map3k9	338372	25.9262	-0.422275	0.206294	2.04695	0.0406629	0.163691
ENSMUSG00000040093	171543	Bmf	171543	148.058	-0.422097	0.156438	2.69817	0.00697219	0.0476364
ENSMUSG00000053279	11668	Aldh1a1	11668	759.039	-0.422056	0.104624	4.03402	5.48299e-05	0.00112487
ENSMUSG00000036957	233067	Lrfn3	233067	38.2408	-0.421721	0.225001	1.87431	0.0608883	0.212961
ENSMUSG00000021745	19270	Ptprg	19270	573.885	-0.421597	0.141485	2.97979	0.00288447	0.0246541
ENSMUSG00000003617	12870	Cp	12870	1439.54	-0.421421	0.10918	3.85987	0.000113449	0.00205048
ENSMUSG00000040321	228491	Zfp770	228491	138.456	-0.421371	0.185202	2.2752	0.0228938	0.11084
ENSMUSG00000035509	213311	Fbxl21	213311	4.25277	-0.421363	0.163465	2.5777	0.00994611	NA
ENSMUSG00000025870	56795	Arl10	56795	26.9528	-0.421212	0.222922	1.8895	0.0588249	0.208232
ENSMUSG00000030246	16832	Ldhb	16832	1711.27	-0.420804	0.113643	3.70286	0.00021318	0.00339292
ENSMUSG00000027663	22401	Zmat3	22401	200.251	-0.420755	0.170115	2.47336	0.0133849	0.0764275
ENSMUSG00000021466	19206	Ptch1	19206	55.5041	-0.420499	0.205024	2.05097	0.0402694	0.162453
ENSMUSG00000027775	66868	Mfsd1	66868	337.725	-0.420259	0.119298	3.52277	0.000427069	0.00570431
ENSMUSG00000048368	27047	Omd	27047	42.156	-0.420241	0.222682	1.88718	0.0591357	0.208901
ENSMUSG00000024978	14732	Gpam	14732	136.002	-0.420042	0.166772	2.51866	0.0117804	0.069605
ENSMUSG00000064329	20265	Scn1a	20265	6.08017	-0.419956	0.155157	2.70666	0.00679643	NA
ENSMUSG00000018740	71998	Slc25a35	71998	83.3968	-0.419712	0.173711	2.41615	0.0156857	0.085466
ENSMUSG00000055116	11865	Arntl	11865	49.6716	-0.41941	0.216658	1.93582	0.0528903	0.194197
ENSMUSG00000031709	71310	Tbc1d9	71310	156.556	-0.419252	0.145689	2.87772	0.00400566	0.0313811
ENSMUSG00000032101	30959	Ddx25	30959	10.6512	-0.419046	0.189544	2.21082	0.0270484	0.123856
ENSMUSG00000002265	18616	Peg3	18616	548.976	-0.41897	0.0991057	4.2275	2.36299e-05	0.000574052
ENSMUSG00000031654	12404	Cbln1	12404	21.8746	-0.418942	0.193326	2.16703	0.0302328	0.134605
ENSMUSG00000028030	271981	Tbck	271981	48.3487	-0.418614	0.218916	1.91221	0.0558492	0.201657
ENSMUSG00000091764	636741	Zfp964	636741	5.68148	-0.417934	0.170242	2.45494	0.0140908	NA
ENSMUSG00000051675	69807	Trim32	69807	167.195	-0.417766	0.154011	2.71257	0.00667629	0.046142
ENSMUSG00000018001	19159	Cyth3	19159	522.438	-0.417748	0.103898	4.02077	5.80093e-05	0.00116481
ENSMUSG00000073412	16988	Lst1	16988	28.7773	-0.417654	0.221321	1.8871	0.0591473	0.208901
ENSMUSG00000042284	109700	Itga1	109700	247.419	-0.417607	0.151112	2.76357	0.00571736	0.0411258
ENSMUSG00000028033	226922	Kcnq5	226922	12.5365	-0.417512	0.197668	2.11219	0.0346705	0.146756
ENSMUSG00000079057	102294	Cyp4v3	102294	198.563	-0.417454	0.158386	2.63567	0.00839723	0.0540972
ENSMUSG00000032375	208117	Aph1b	208117	53.41	-0.417082	0.217354	1.9189	0.0549966	0.199747
ENSMUSG00000042942	381157	Greb1l	381157	67.1947	-0.416875	0.198981	2.09505	0.0361666	0.151061
ENSMUSG00000039989	12418	Cbx4	12418	262.719	-0.41653	0.136563	3.0501	0.00228764	0.0206749
ENSMUSG00000034799	382018	Unc13a	382018	53.2678	-0.416179	0.224868	1.85077	0.0642026	0.219701
ENSMUSG00000002799	16450	Jag2	16450	529.722	-0.415897	0.121922	3.41119	0.000646804	0.00787414
ENSMUSG00000027883	76123	Gpsm2	76123	109.276	-0.41587	0.200744	2.07164	0.0382991	0.156763
ENSMUSG00000063406	73130	Tmed5	73130	734.308	-0.415758	0.152009	2.73509	0.00623638	0.0438781
ENSMUSG00000060904	104303	Arl1	104303	328.2	-0.415481	0.157928	2.63082	0.00851781	0.0547538
ENSMUSG00000064057	68662	Scgb3a1	68662	19.4388	-0.415289	0.211783	1.96092	0.0498886	0.187129
ENSMUSG00000034040	212996	Wbscr17	212996	69.0245	-0.415219	0.200546	2.07045	0.0384104	0.157134
ENSMUSG00000026896	71586	Ifih1	71586	146.863	-0.415135	0.180232	2.30333	0.02126	0.105118
ENSMUSG00000031494	170786	Cd209a	170786	38.638	-0.415114	0.220378	1.88364	0.0596131	0.210105
ENSMUSG00000079056	56461	Kcnip3	56461	113.243	-0.414944	0.196696	2.10958	0.0348949	0.147378
ENSMUSG00000050148	54609	Ubqln2	54609	415.047	-0.414923	0.139788	2.96823	0.0029952	0.0253811
ENSMUSG00000026678	19737	Rgs5	19737	155.259	-0.414916	0.165141	2.5125	0.0119878	0.0705003
ENSMUSG00000031595	68797	Pdgfrl	68797	172.084	-0.414701	0.174999	2.36974	0.0178007	0.0926296
ENSMUSG00000079317	66226	Trappc2	66226	59.4895	-0.414646	0.206887	2.00421	0.0450471	0.174913
ENSMUSG00000026832	227929	Cytip	227929	30.6349	-0.414341	0.225054	1.84108	0.0656103	0.222428
ENSMUSG00000028179	107869	Cth	107869	27.7506	-0.414218	0.225055	1.84052	0.0656916	0.222604
ENSMUSG00000020305	65257	Asb3	65257	67.0628	-0.41399	0.204233	2.02705	0.0426574	0.168978
ENSMUSG00000033487	319448	Fndc3a	319448	427.722	-0.413974	0.140207	2.95259	0.00315121	0.0264115
ENSMUSG00000020182	13195	Ddc	13195	135.943	-0.413805	0.157954	2.61978	0.00879864	0.0560348
ENSMUSG00000079037	19122	Prnp	19122	1782.14	-0.413727	0.0815253	5.07484	3.87829e-07	1.92894e-05
ENSMUSG00000022514	16180	Il1rap	16180	112.664	-0.413704	0.195004	2.12152	0.0338781	0.145027
ENSMUSG00000028252	51813	Ccnc	51813	177.206	-0.413595	0.167957	2.4625	0.0137971	0.0780735
ENSMUSG00000035109	271849	Shc4	271849	29.8149	-0.413587	0.22478	1.83996	0.0657742	0.222833
ENSMUSG00000020524	14799	Gria1	14799	139.897	-0.413359	0.190502	2.16984	0.0300187	0.133889
ENSMUSG00000022340	319613	Sybu	319613	55.1159	-0.413347	0.22258	1.85707	0.0633005	0.217918
ENSMUSG00000023959	224796	Clic5	224796	1553.4	-0.413335	0.0967849	4.27065	1.94904e-05	0.000489526
ENSMUSG00000031441	50770	Atp11a	50770	657.277	-0.413293	0.125072	3.30445	0.000951626	0.0107218
ENSMUSG00000045967	241263	Gpr158	241263	83.1815	-0.413115	0.194745	2.12131	0.0338958	0.145027
ENSMUSG00000033278	19274	Ptprm	19274	751.22	-0.412781	0.0901438	4.57914	4.6689e-06	0.000153799
ENSMUSG00000078185	12663	Chml	12663	114.267	-0.412402	0.198089	2.0819	0.0373513	0.154388
ENSMUSG00000022146	18414	Osmr	18414	664.18	-0.412362	0.121497	3.39401	0.000688784	0.00827855
ENSMUSG00000004099	13433	Dnmt1	13433	282.976	-0.412313	0.127807	3.22606	0.00125507	0.0132813
ENSMUSG00000029110	19822	Rnf4	19822	262.612	-0.412207	0.168868	2.441	0.0146467	0.0815985
ENSMUSG00000030298	110379	Sec13	110379	286.723	-0.412186	0.161037	2.55958	0.0104799	0.0636112
ENSMUSG00000028072	18211	Ntrk1	18211	29.414	-0.412159	0.20697	1.99139	0.0464381	0.178572
ENSMUSG00000027997	12368	Casp6	12368	148.818	-0.412122	0.174266	2.36491	0.0180347	0.0934812
ENSMUSG00000063358	26413	Mapk1	26413	967.195	-0.411919	0.123113	3.34585	0.000820308	0.00954816
ENSMUSG00000070436	12406	Serpinh1	12406	2038.96	-0.411639	0.0826004	4.98349	6.2447e-07	2.76891e-05
ENSMUSG00000041658	245670	Rragb	245670	18.655	-0.411464	0.193132	2.13049	0.0331314	0.143128
ENSMUSG00000001642	11677	Akr1b3	11677	603.687	-0.41143	0.125549	3.27705	0.00104897	0.0115748
ENSMUSG00000022208	319984	Jph4	319984	59.6953	-0.41126	0.166345	2.47233	0.0134236	0.0765616
ENSMUSG00000026843	320267	Fubp3	320267	191.188	-0.410985	0.161231	2.54905	0.0108017	0.0649528
ENSMUSG00000020654	104111	Adcy3	104111	60.7733	-0.41078	0.213306	1.92578	0.0541323	0.19751
ENSMUSG00000036510	12564	Cdh8	12564	12.2095	-0.410634	0.191306	2.14648	0.031835	0.139601
ENSMUSG00000031779	20299	Ccl22	20299	6.53119	-0.410227	0.160558	2.555	0.0106186	NA
ENSMUSG00000054469	225010	Lclat1	225010	253.002	-0.410207	0.158653	2.58556	0.00972198	0.0600475
ENSMUSG00000049076	78618	Acap2	78618	461.042	-0.409884	0.101731	4.02909	5.59933e-05	0.00114287
ENSMUSG00000027649	66642	Ctnnbl1	66642	258.632	-0.409827	0.150188	2.72876	0.00635729	0.0445122
ENSMUSG00000022443	17886	Myh9	17886	3134.64	-0.409604	0.0701735	5.83703	5.31409e-09	4.81132e-07
ENSMUSG00000020932	14580	Gfap	14580	64.5363	-0.409542	0.224896	1.82103	0.068602	0.229348
ENSMUSG00000004698	79221	Hdac9	79221	109.482	-0.40947	0.178345	2.29595	0.021679	0.106563
ENSMUSG00000007107	27222	Atp1a4	27222	9.63855	-0.409314	0.201888	2.02743	0.042618	0.168908
ENSMUSG00000050234	14612	Gja4	14612	320.073	-0.409116	0.140958	2.90239	0.00370324	0.0297203
ENSMUSG00000042506	216825	Usp22	216825	561.315	-0.409075	0.108096	3.78438	0.000154093	0.00259418
ENSMUSG00000045625	239827	Pigz	239827	53.0746	-0.408933	0.22349	1.82976	0.0672858	0.22613
ENSMUSG00000061068	17227	Mcpt4	17227	76.0848	-0.408809	0.204973	1.99445	0.0461026	0.177824
ENSMUSG00000032841	72446	Prr5l	72446	33.9061	-0.408807	0.225139	1.81579	0.0694019	0.231238
ENSMUSG00000016458	22431	Wt1	22431	234.313	-0.408599	0.166151	2.4592	0.0139248	0.0786488
ENSMUSG00000005148	12224	Klf5	12224	17.6926	-0.408529	0.225452	1.81204	0.0699796	0.232329
ENSMUSG00000031631	66756	4933411K20Rik	66756	156.092	-0.408426	0.158323	2.5797	0.00988852	0.0609268
ENSMUSG00000041577	116847	Prelp	116847	997.427	-0.408272	0.108159	3.77475	0.000160167	0.00268187
ENSMUSG00000008686	77652	Zfp955a	77652	114.583	-0.40801	0.206247	1.97826	0.0478997	0.181971
ENSMUSG00000066571	233103	4931406P16Rik	233103	78.7188	-0.407914	0.218284	1.86873	0.0616606	0.214669
ENSMUSG00000042607	65255	Asb4	65255	52.7597	-0.407896	0.225237	1.81096	0.0701466	0.232453
ENSMUSG00000030306	387314	Tmtc1	387314	1007.84	-0.407854	0.0956623	4.26348	2.01268e-05	0.000502173
ENSMUSG00000039701	99526	Usp53	99526	86.9417	-0.407785	0.219175	1.86055	0.0628084	0.217186
ENSMUSG00000031591	11886	Asah1	11886	374.906	-0.407716	0.109645	3.71849	0.000200416	0.0032375
ENSMUSG00000040396	68904	Abhd13	68904	213.757	-0.40765	0.145287	2.80583	0.00501869	0.0371427
ENSMUSG00000025092	73442	Hspa12a	73442	357.3	-0.407626	0.131574	3.09809	0.00194775	0.0181745
ENSMUSG00000002885	26364	Cd97	26364	1223.2	-0.407364	0.0719257	5.66368	1.4816e-08	1.14881e-06
ENSMUSG00000045312	218454	Lhfpl2	218454	233.765	-0.407122	0.128409	3.17052	0.00152168	0.0151268
ENSMUSG00000029123	64293	Stk32b	64293	216.999	-0.407033	0.147493	2.75967	0.00578589	0.0415039
ENSMUSG00000032243	319480	Itga11	319480	116.5	-0.407009	0.213036	1.91052	0.0560665	0.202112
ENSMUSG00000050954	67911	Zfp169	67911	34.8303	-0.406934	0.225307	1.80613	0.070898	0.23375
ENSMUSG00000027884	229725	Clcc1	229725	222.408	-0.406689	0.146264	2.78051	0.00542738	0.0395479
ENSMUSG00000051375	75599	Pcdh1	75599	318.027	-0.405689	0.113582	3.57178	0.000354569	0.00495937
ENSMUSG00000029263	433931	Pigg	433931	76.6976	-0.405588	0.221135	1.83412	0.0666366	0.224737
ENSMUSG00000034403	18744	Pja1	18744	369.13	-0.404928	0.125927	3.21557	0.00130185	0.0136504
ENSMUSG00000034245	232232	Hdac11	232232	338.776	-0.404923	0.1155	3.50582	0.000455201	0.00598908
ENSMUSG00000026914	59029	Psmd14	59029	460.058	-0.404881	0.124403	3.25458	0.0011356	0.0122996
ENSMUSG00000033396	214585	Spg11	214585	186.416	-0.404801	0.1734	2.33449	0.0195699	0.0988092
ENSMUSG00000027164	22034	Traf6	22034	200.171	-0.404683	0.164626	2.4582	0.0139636	0.0787795
ENSMUSG00000028833	26562	Ncdn	26562	321.116	-0.404464	0.127125	3.18161	0.00146458	0.0147097
ENSMUSG00000062743	210503	Zfp677	210503	89.0913	-0.404445	0.215715	1.87491	0.0608053	0.212769
ENSMUSG00000049281	235281	Scn3b	235281	65.4069	-0.404105	0.193933	2.08374	0.0371842	0.153956
ENSMUSG00000038524	319262	Fchsd1	319262	55.8205	-0.403902	0.217838	1.85414	0.0637185	0.218811
ENSMUSG00000062488	667370	I830012O16Rik	667370	67.018	-0.403837	0.220267	1.8334	0.0667434	0.224908
ENSMUSG00000062542	60510	Syt9	60510	33.0835	-0.403798	0.156793	2.57535	0.0100139	0.0615729
ENSMUSG00000016024	16803	Lbp	16803	116.03	-0.403626	0.167492	2.40982	0.0159603	0.0866191
ENSMUSG00000049649	14748	Gpr3	14748	3.17663	-0.403608	0.153763	2.62487	0.00866818	NA
ENSMUSG00000030854	19259	Ptpn5	19259	6.85111	-0.403512	0.160757	2.51008	0.0120703	0.0709068
ENSMUSG00000031278	50790	Acsl4	50790	242.864	-0.403489	0.165812	2.43341	0.0149574	0.0826293
ENSMUSG00000058952	12630	Cfi	12630	28.6463	-0.403415	0.223643	1.80383	0.0712576	0.234527
ENSMUSG00000029843	243755	Slc13a4	243755	14.1871	-0.403261	0.208962	1.92983	0.053628	0.196325
ENSMUSG00000031668	13666	Eif2ak3	13666	201.149	-0.403219	0.144807	2.78452	0.00536072	0.0391755
ENSMUSG00000069920	97440	B3gnt9-ps	97440	80.725	-0.403132	0.200035	2.01531	0.0438724	0.172165
ENSMUSG00000003410	15571	Elavl3	15571	63.9033	-0.403014	0.161694	2.49245	0.0126866	0.0735228
ENSMUSG00000020890	14919	Gucy2e	14919	22.7568	-0.402985	0.223757	1.801	0.0717034	0.235544
ENSMUSG00000020527	66196	Myo19	66196	123.501	-0.402973	0.177893	2.26525	0.0234973	0.112598
ENSMUSG00000079477	19349	Rab7	19349	539.271	-0.402812	0.143015	2.81656	0.00485403	0.0362077
ENSMUSG00000010086	22671	Rnf112	22671	21.3593	-0.402524	0.217945	1.84691	0.0647605	0.220685
ENSMUSG00000045932	15958	Ifit2	15958	171.426	-0.402461	0.149028	2.70056	0.00692222	0.0474236
ENSMUSG00000029561	23962	Oasl2	23962	333.381	-0.402416	0.154126	2.61095	0.00902914	0.0569552
ENSMUSG00000026869	66998	Psmd5	66998	195.219	-0.402319	0.13366	3.01003	0.00261225	0.0228837
ENSMUSG00000005951	74637	Shpk	74637	188.595	-0.402278	0.155778	2.58238	0.00981228	0.0605064
ENSMUSG00000013584	19378	Aldh1a2	19378	199.311	-0.402223	0.144058	2.79208	0.00523698	0.0383639
ENSMUSG00000017344	22370	Vtn	22370	114.154	-0.402086	0.170852	2.35342	0.0186016	0.0956003
ENSMUSG00000022159	76338	Rab2b	76338	172.223	-0.402081	0.151069	2.66157	0.00777762	0.0513619
ENSMUSG00000037211	24063	Spry1	24063	171.48	-0.402007	0.189611	2.12016	0.0339923	0.14527
ENSMUSG00000056413	231821	Adap1	231821	109.235	-0.401961	0.207721	1.9351	0.0529785	0.194426
ENSMUSG00000030214	66857	Plbd1	66857	152.246	-0.401932	0.177847	2.25999	0.023822	0.11366
ENSMUSG00000042750	12069	Bex2	12069	37.839	-0.401869	0.157082	2.55834	0.0105172	0.063761
ENSMUSG00000026767	66960	Fam188a	66960	85.7785	-0.401573	0.192128	2.09014	0.0366056	0.152577
ENSMUSG00000023176	71756	Cpn2	71756	13.1046	-0.401525	0.212429	1.89016	0.0587365	0.208125
ENSMUSG00000051316	24074	Taf7	24074	109.297	-0.401282	0.215384	1.8631	0.0624483	0.216365
ENSMUSG00000030762	11833	Aqp8	11833	11.0239	-0.401059	0.184576	2.17287	0.0297905	0.133106
ENSMUSG00000018417	17912	Myo1b	17912	426.797	-0.400799	0.109166	3.67148	0.000241154	0.00372828
ENSMUSG00000037259	241688	6330439K17Rik	241688	76.1666	-0.400776	0.22009	1.82096	0.0686129	0.229348
ENSMUSG00000003863	76787	Ppfia3	76787	21.0652	-0.400767	0.198365	2.02035	0.0433469	0.170812
ENSMUSG00000027584	18389	Oprl1	18389	5.29107	-0.400706	0.152564	2.62648	0.00862741	NA
ENSMUSG00000050271	244418	D8Ertd82e	244418	138.804	-0.400646	0.141626	2.8289	0.00467079	0.0352372
ENSMUSG00000003813	19358	Rad23a	19358	272.62	-0.400053	0.173704	2.30308	0.0212745	0.105155
ENSMUSG00000068798	109905	Rap1a	109905	375.312	-0.399939	0.149947	2.66721	0.00764848	0.050833
ENSMUSG00000026177	18173	Slc11a1	18173	83.8473	-0.399839	0.194008	2.06094	0.0393089	0.159815
ENSMUSG00000069793	237886	Slfn9	237886	17.9119	-0.399828	0.216867	1.84365	0.0652336	0.221697
ENSMUSG00000002504	65962	Slc9a3r2	65962	2308.03	-0.399778	0.0766353	5.21664	1.82199e-07	1.02148e-05
ENSMUSG00000028005	54195	Gucy1b3	54195	358.111	-0.399612	0.128824	3.102	0.00192215	0.0180067
ENSMUSG00000049577	22761	Zfpm1	22761	257.482	-0.399543	0.152609	2.61808	0.00884266	0.0562715
ENSMUSG00000025743	20970	Sdc3	20970	1255.9	-0.399508	0.0942863	4.23718	2.26346e-05	0.000554675
ENSMUSG00000021678	14063	F2rl1	14063	19.5125	-0.399325	0.215244	1.85522	0.063565	0.218532
ENSMUSG00000021824	55946	Ap3m1	55946	423.231	-0.399299	0.130325	3.06387	0.00218491	0.0198891
ENSMUSG00000059430	11468	Actg2	11468	73.2589	-0.399226	0.205115	1.94635	0.0516122	0.191316
ENSMUSG00000025437	170822	Usp33	170822	491.691	-0.399135	0.144181	2.76829	0.00563515	0.0407672
ENSMUSG00000026321	21934	Tnfrsf11a	21934	45.7328	-0.399081	0.222842	1.79087	0.0733137	0.238903
ENSMUSG00000037815	12385	Ctnna1	12385	2115.24	-0.398875	0.0964797	4.13429	3.56052e-05	0.000785913
ENSMUSG00000027188	210622	Pamr1	210622	227.423	-0.398761	0.145018	2.74973	0.00596436	0.0423982
ENSMUSG00000035245	101351	A130022J15Rik	101351	370.577	-0.398649	0.120671	3.30359	0.000954538	0.0107386
ENSMUSG00000055805	57778	Fmnl1	57778	444.01	-0.39864	0.122296	3.25963	0.00111557	0.0121348
ENSMUSG00000036617	208618	Etl4	208618	287.556	-0.398522	0.152377	2.61538	0.00891293	0.0565632
ENSMUSG00000029712	83766	Actl6b	83766	5.77124	-0.398493	0.15216	2.6189	0.00882136	NA
ENSMUSG00000015095	30839	Fbxw5	30839	512.536	-0.39835	0.124382	3.20262	0.00136181	0.0140646
ENSMUSG00000058729	72568	Lin9	72568	31.7276	-0.398167	0.223555	1.78107	0.074901	0.242818
ENSMUSG00000027312	11990	Atrn	11990	336.776	-0.398056	0.130854	3.042	0.00235012	0.0211637
ENSMUSG00000075254	77446	Heg1	77446	1058.3	-0.398	0.113346	3.51137	0.0004458	0.0058869
ENSMUSG00000044499	319415	Hs3st5	319415	5.41501	-0.397963	0.152143	2.61571	0.00890411	NA
ENSMUSG00000040170	55990	Fmo2	55990	1609.34	-0.397828	0.0966714	4.11526	3.86745e-05	0.000845027
ENSMUSG00000015365	83456	Mov10l1	83456	105.382	-0.397711	0.193158	2.05899	0.0394953	0.160443
ENSMUSG00000026864	14828	Hspa5	14828	7533.44	-0.397443	0.0816195	4.86947	1.11901e-06	4.53603e-05
ENSMUSG00000033128	106039	Gga1	106039	476.739	-0.397436	0.107828	3.68583	0.000227957	0.00355698
ENSMUSG00000037824	52588	Tspan14	52588	265.387	-0.397431	0.16007	2.48286	0.0130331	0.0750423
ENSMUSG00000007476	241296	Lrrc8a	241296	854.408	-0.397415	0.0815804	4.87144	1.10785e-06	4.50288e-05
ENSMUSG00000027787	97112	Nmd3	97112	137.407	-0.397351	0.16665	2.38434	0.0171097	0.0905488
ENSMUSG00000021670	15357	Hmgcr	15357	183.988	-0.397332	0.198228	2.00441	0.0450257	0.174875
ENSMUSG00000020458	68585	Rtn4	68585	1521.48	-0.397126	0.111878	3.54963	0.000385768	0.00528334
ENSMUSG00000001986	53623	Gria3	53623	118.883	-0.396985	0.190521	2.08368	0.0371895	0.153956
ENSMUSG00000062825	11465	Actg1	11465	1535.35	-0.396929	0.0934331	4.24827	2.1543e-05	0.000533065
ENSMUSG00000011382	71755	Dhdh	71755	252.427	-0.396876	0.167541	2.36883	0.0178446	0.0927131
ENSMUSG00000034278	69408	Dnajc17	69408	43.9656	-0.396785	0.219144	1.81061	0.0702014	0.232467
ENSMUSG00000027184	53872	Caprin1	53872	1165.31	-0.396555	0.121224	3.27127	0.00107066	0.0117392
ENSMUSG00000060594	244864	Layn	244864	116.313	-0.396151	0.176367	2.24618	0.0246928	0.116057
ENSMUSG00000031722	15439	Hp	15439	93.2238	-0.396051	0.195891	2.0218	0.0431974	0.170453
ENSMUSG00000021747	74430	4930452B06Rik	74430	17.88	-0.395914	0.206419	1.91801	0.0551094	0.200015
ENSMUSG00000021109	15251	Hif1a	15251	347.079	-0.395866	0.125677	3.14986	0.00163348	0.015955
ENSMUSG00000026655	66540	Fam107b	66540	105.828	-0.395727	0.198005	1.99858	0.0456542	0.176521
ENSMUSG00000007817	328365	Zmiz1	328365	1389.25	-0.39535	0.0931578	4.24388	2.1969e-05	0.00053924
ENSMUSG00000030516	21872	Tjp1	21872	1129.59	-0.395215	0.114536	3.45057	0.000559412	0.00705461
ENSMUSG00000068039	21454	Tcp1	21454	1295.79	-0.395213	0.115565	3.41983	0.000626614	0.00769026
ENSMUSG00000027994	66815	Ccdc109b	66815	36.5663	-0.395056	0.221458	1.78389	0.0744415	0.241691
ENSMUSG00000000901	17385	Mmp11	17385	49.4176	-0.39488	0.225357	1.75224	0.0797323	0.25263
ENSMUSG00000020357	14257	Flt4	14257	446.267	-0.394826	0.104663	3.77237	0.000161705	0.00269865
ENSMUSG00000021866	11744	Anxa11	11744	196.875	-0.394762	0.155444	2.53957	0.0110989	0.066435
ENSMUSG00000015656	15481	Hspa8	15481	6589.51	-0.394759	0.0941728	4.19186	2.76678e-05	0.000648585
ENSMUSG00000002109	107986	Ddb2	107986	66.2893	-0.394696	0.198468	1.98871	0.046733	0.179382
ENSMUSG00000015932	56431	Dstn	56431	2324.59	-0.394519	0.104056	3.79142	0.00014979	0.00254541
ENSMUSG00000072568	399603	Fam84b	399603	235.351	-0.394365	0.140507	2.80673	0.00500479	0.0370761
ENSMUSG00000026946	64685	Nmi	64685	180.203	-0.394259	0.156206	2.52397	0.0116039	0.0688221
ENSMUSG00000004633	69993	Chn2	69993	110.281	-0.394175	0.183842	2.1441	0.0320245	0.140026
ENSMUSG00000035580	211468	Kcnh8	211468	7.7237	-0.393986	0.182337	2.16076	0.0307142	0.136108
ENSMUSG00000040747	12508	Cd53	12508	101.908	-0.393715	0.194265	2.0267	0.0426936	0.16902
ENSMUSG00000038583	18821	Pln	18821	8349.86	-0.393511	0.113712	3.46061	0.000538958	0.00686097
ENSMUSG00000020230	15468	Prmt2	15468	200.112	-0.393311	0.14503	2.71193	0.00668931	0.0461695
ENSMUSG00000027796	55994	Smad9	55994	87.137	-0.393259	0.219887	1.78846	0.0737022	0.239857
ENSMUSG00000026357	64214	Rgs18	64214	140.172	-0.393173	0.204232	1.92513	0.0542126	0.19766
ENSMUSG00000040717	171463	Il17rd	171463	129.203	-0.393158	0.175978	2.23413	0.0254745	0.118369
ENSMUSG00000036890	227835	Gtdc1	227835	131.738	-0.39313	0.155415	2.52955	0.0114209	0.0679324
ENSMUSG00000020256	216188	Aldh1l2	216188	167.587	-0.393038	0.183069	2.14693	0.0317985	0.139556
ENSMUSG00000049744	76117	Arhgap15	76117	28.3116	-0.392798	0.225129	1.74477	0.0810247	0.255387
ENSMUSG00000032268	80893	Tmprss5	80893	79.7976	-0.39274	0.206843	1.89874	0.0575991	0.205812
ENSMUSG00000034158	320184	Lrrc58	320184	697.632	-0.392509	0.120601	3.2546	0.00113554	0.0122996
ENSMUSG00000036478	12226	Btg1	12226	579.448	-0.392449	0.099643	3.93854	8.19774e-05	0.00156305
ENSMUSG00000048040	76976	Arxes2	76976	11.9786	-0.392421	0.195772	2.00448	0.0450192	0.174875
ENSMUSG00000048355	76976	Arxes1	76976	11.9786	-0.392421	0.195772	2.00448	0.0450192	0.174875
ENSMUSG00000034579	237625	Pla2g3	237625	13.1209	-0.392417	0.208803	1.87937	0.0601942	0.211414
ENSMUSG00000090035	14426	Galnt4	14426	101.563	-0.392233	0.212727	1.84383	0.0652075	0.221658
ENSMUSG00000031642	59009	Sh3rf1	59009	173.781	-0.3921	0.172928	2.26742	0.0233646	0.112259
ENSMUSG00000024190	19252	Dusp1	19252	694.937	-0.391852	0.104999	3.73197	0.000189989	0.00309218
ENSMUSG00000036564	234593	Ndrg4	234593	2141.83	-0.391834	0.0776897	5.04358	4.56905e-07	2.20013e-05
ENSMUSG00000033596	234736	Rfwd3	234736	168.465	-0.391822	0.183472	2.13559	0.0327125	0.142294
ENSMUSG00000032035	23871	Ets1	23871	1010	-0.391529	0.0824145	4.75073	2.02682e-06	7.48488e-05
ENSMUSG00000034612	58250	Chst11	58250	181.325	-0.391427	0.150441	2.60187	0.00927181	0.0580016
ENSMUSG00000048583	16002	Igf2	16002	1621.46	-0.391261	0.0950301	4.11723	3.83453e-05	0.000839045
ENSMUSG00000024806	77836	Mlana	77836	592.286	-0.390794	0.147639	2.64695	0.00812208	0.0528652
ENSMUSG00000036622	74772	Atp13a2	74772	333.478	-0.390747	0.159805	2.44515	0.0144791	0.0810232
ENSMUSG00000034265	224454	Zdhhc14	224454	146.373	-0.390682	0.152385	2.56378	0.0103539	0.0630239
ENSMUSG00000044308	68795	Ubr3	68795	661.987	-0.39059	0.136523	2.86098	0.00422338	0.032781
ENSMUSG00000052914	13110	Cyp2j6	13110	245.403	-0.390414	0.132419	2.94832	0.00319508	0.0266904
ENSMUSG00000058254	21912	Tspan7	21912	1907.83	-0.39032	0.0661753	5.89827	3.67334e-09	3.60655e-07
ENSMUSG00000020627	208439	Klhl29	208439	62.106	-0.390273	0.20132	1.93857	0.0525539	0.193667
ENSMUSG00000066441	17252	Rdh11	17252	99.0973	-0.390231	0.215486	1.81093	0.0701511	0.232453
ENSMUSG00000039007	54381	Pgcp	54381	415.977	-0.39008	0.139706	2.79214	0.005236	0.0383639
ENSMUSG00000034648	16979	Lrrn1	16979	14.5337	-0.389932	0.200031	1.94935	0.0512531	0.190504
ENSMUSG00000031488	75767	Rab11fip1	75767	104.146	-0.389476	0.202407	1.92422	0.0543269	0.197809
ENSMUSG00000070407	54710	Hs3st3b1	54710	15.0198	-0.389475	0.20021	1.94533	0.0517355	0.191491
ENSMUSG00000042097	22685	Zfp239	22685	19.3257	-0.389136	0.215024	1.80974	0.0703364	0.23266
ENSMUSG00000033257	67534	Ttll4	67534	127.054	-0.388919	0.161082	2.41442	0.0157603	0.0857485
ENSMUSG00000000204	20558	Slfn4	20558	6.67246	-0.388851	0.163112	2.38396	0.0171276	NA
ENSMUSG00000034145	217733	Tmem63c	217733	19.2595	-0.388422	0.209945	1.85011	0.0642978	0.219736
ENSMUSG00000023033	20273	Scn8a	20273	14.7804	-0.388361	0.182134	2.13229	0.0329831	0.142662
ENSMUSG00000031821	272551	Gins2	272551	6.34279	-0.388237	0.171655	2.26172	0.0237144	NA
ENSMUSG00000027698	320024	Nceh1	320024	417.811	-0.387978	0.16125	2.40607	0.0161252	0.0872317
ENSMUSG00000053835	15042	H2-T24	15042	193.985	-0.387765	0.16	2.42354	0.0153702	0.0842323
ENSMUSG00000016382	102866	Pls3	102866	974.3	-0.387646	0.121947	3.17881	0.00147879	0.0148074
ENSMUSG00000052613	11994	Pcdh15	11994	21.0242	-0.387377	0.212751	1.8208	0.0686376	0.229348
ENSMUSG00000079020	106068	Slc45a4	106068	159.216	-0.386988	0.146726	2.63749	0.00835211	0.0539214
ENSMUSG00000020386	66397	Sar1b	66397	114.726	-0.386906	0.200179	1.9328	0.0532613	0.195227
ENSMUSG00000024816	67457	Frmd8	67457	122.476	-0.386886	0.187926	2.05871	0.0395219	0.160465
ENSMUSG00000021662	110596	Rgnef	110596	197.161	-0.386835	0.185994	2.07982	0.0375418	0.154752
ENSMUSG00000053963	381310	6330403A02Rik	381310	72.0854	-0.386509	0.201714	1.91612	0.0553493	0.200355
ENSMUSG00000034714	117160	Ttyh2	117160	101.009	-0.386381	0.204537	1.88905	0.0588848	0.208364
ENSMUSG00000037857	68564	Nufip2	68564	676.002	-0.386375	0.137554	2.8089	0.00497105	0.0368985
ENSMUSG00000014956	19046	Ppp1cb	19046	1448.06	-0.385856	0.108409	3.55926	0.000371903	0.00513063
ENSMUSG00000039167	170757	Eltd1	170757	652.614	-0.385828	0.111611	3.45691	0.000546412	0.00693682
ENSMUSG00000042476	18670	Abcb4	18670	225.875	-0.385612	0.161134	2.39312	0.016706	0.0892853
ENSMUSG00000040624	213783	Plekhg1	213783	222.037	-0.385141	0.146015	2.63768	0.00834759	0.0539214
ENSMUSG00000020668	16570	Kif3c	16570	154.145	-0.385072	0.177001	2.17554	0.0295897	0.132484
ENSMUSG00000039953	65945	Clstn1	65945	733.179	-0.385038	0.10703	3.59749	0.000321304	0.00461359
ENSMUSG00000036353	70839	P2ry12	70839	60.4075	-0.385019	0.224077	1.71824	0.0857527	0.264767
ENSMUSG00000018830	17880	Myh11	17880	1614.27	-0.385	0.0780475	4.93289	8.10207e-07	3.50009e-05
ENSMUSG00000022012	239188	Enox1	239188	26.5794	-0.384996	0.225075	1.71052	0.0871691	0.267408
ENSMUSG00000047686	213436	Zcchc5	213436	39.801	-0.384841	0.213175	1.80528	0.0710309	0.234086
ENSMUSG00000021991	12294	Cacna2d3	12294	343.845	-0.384733	0.119452	3.22081	0.00127828	0.0134767
ENSMUSG00000032763	216136	Ilvbl	216136	224.989	-0.384487	0.15858	2.42456	0.0153268	0.0840555
ENSMUSG00000032412	11933	Atp1b3	11933	1520.39	-0.384352	0.0767848	5.00558	5.56943e-07	2.55181e-05
ENSMUSG00000040929	19726	Rfx3	19726	57.9677	-0.3843	0.222669	1.72588	0.084369	0.261729
ENSMUSG00000027534	74718	Snx16	74718	68.0532	-0.38409	0.223406	1.71924	0.0855698	0.264339
ENSMUSG00000001985	14807	Grik3	14807	54.928	-0.383839	0.224587	1.70908	0.0874352	0.267804
ENSMUSG00000022054	18040	Nefm	18040	202.521	-0.383835	0.155057	2.47544	0.0133071	0.0761272
ENSMUSG00000030275	75320	Etnk1	75320	823.553	-0.382411	0.0995376	3.84188	0.000122097	0.00217281
ENSMUSG00000035168	66860	Tanc1	66860	671.407	-0.382393	0.101451	3.76923	0.000163751	0.00272678
ENSMUSG00000047330	57814	Kcne4	57814	57.5201	-0.38212	0.214589	1.78071	0.0749605	0.242855
ENSMUSG00000032503	74100	Arpp21	74100	13.8287	-0.381885	0.196982	1.93868	0.0525402	0.193664
ENSMUSG00000032036	67703	Kirrel3	67703	20.8138	-0.381615	0.21495	1.77537	0.0758366	0.244645
ENSMUSG00000007030	27762	D17H6S56E-3	27762	42.8975	-0.381553	0.22316	1.70978	0.0873073	0.267635
ENSMUSG00000021385	75678	Ippk	75678	103.733	-0.381314	0.19127	1.99359	0.0461966	0.178006
ENSMUSG00000020140	14160	Lgr5	14160	15.197	-0.38125	0.202063	1.88679	0.0591887	0.208999
ENSMUSG00000018411	17762	Mapt	17762	1215.81	-0.381081	0.110736	3.44136	0.000578805	0.00723866
ENSMUSG00000059401	333639	Mamld1	333639	78.522	-0.380825	0.177803	2.14184	0.0322064	0.140618
ENSMUSG00000021388	66695	Aspn	66695	423.715	-0.38036	0.224609	1.69343	0.0903737	0.272636
ENSMUSG00000042807	329152	Hecw2	329152	250.34	-0.380285	0.133993	2.83811	0.0045382	0.0345506
ENSMUSG00000029178	16599	Klf3	16599	235.848	-0.38027	0.159756	2.38032	0.0172976	0.0910337
ENSMUSG00000016520	140887	Lnx2	140887	275.341	-0.380245	0.1253	3.03468	0.00240791	0.0215429
ENSMUSG00000013846	20442	St3gal1	20442	954.95	-0.380163	0.103569	3.67063	0.000241955	0.00373302
ENSMUSG00000021287	74335	Xrcc3	74335	113.223	-0.380142	0.17583	2.16199	0.0306191	0.135766
ENSMUSG00000007021	20974	Syngr3	20974	66.6849	-0.380112	0.151652	2.50647	0.0121942	0.0714638
ENSMUSG00000070691	12399	Runx3	12399	20.2088	-0.380015	0.224455	1.69305	0.090445	0.272796
ENSMUSG00000003233	13544	Dvl3	13544	229.164	-0.379764	0.157231	2.41532	0.0157215	0.0856133
ENSMUSG00000022659	14525	Gcet2	14525	7.68839	-0.379726	0.167304	2.26968	0.0232272	0.111815
ENSMUSG00000027900	67171	Dram2	67171	424.655	-0.37959	0.160905	2.35909	0.0183197	0.094505
ENSMUSG00000024121	11984	Atp6v0c	11984	135.58	-0.379546	0.199231	1.90505	0.056773	0.203946
ENSMUSG00000023961	224794	Enpp4	224794	236.397	-0.37942	0.153243	2.47594	0.0132885	0.0760739
ENSMUSG00000015947	14129	Fcgr1	14129	38.9633	-0.3789	0.224752	1.68586	0.0918232	0.275755
ENSMUSG00000056673	20592	Kdm5d	20592	83.776	-0.378663	0.20268	1.86828	0.0617225	0.214786
ENSMUSG00000020170	327826	Frs2	327826	383.993	-0.378634	0.138728	2.72932	0.00634642	0.0445122
ENSMUSG00000020183	70574	Cpm	70574	132.83	-0.378444	0.173184	2.18521	0.0288735	0.130221
ENSMUSG00000031376	320707	Atp2b3	320707	16.0193	-0.3783	0.190957	1.98108	0.0475827	0.181313
ENSMUSG00000031442	17207	Mcf2l	17207	959.291	-0.378277	0.0789395	4.79199	1.65135e-06	6.32111e-05
ENSMUSG00000042167	100715	Papd4	100715	144.625	-0.377805	0.147019	2.56978	0.0101765	0.0622948
ENSMUSG00000040640	238988	Erc2	238988	13.8325	-0.377803	0.210337	1.79619	0.072465	0.237158
ENSMUSG00000026113	269180	Inpp4a	269180	512.812	-0.377791	0.122973	3.07214	0.00212531	0.0194992
ENSMUSG00000022436	20401	Sh3bp1	20401	105.213	-0.377713	0.211426	1.7865	0.074018	0.240523
ENSMUSG00000049721	53897	Gal3st1	53897	10.4942	-0.377694	0.17804	2.1214	0.0338881	0.145027
ENSMUSG00000071379	53602	Hpcal1	53602	321.659	-0.377559	0.142912	2.6419	0.00824433	0.0534767
ENSMUSG00000024477	225467	Pggt1b	225467	61.541	-0.377468	0.213999	1.76388	0.0777527	0.248542
ENSMUSG00000019948	67019	Actr6	67019	64.8113	-0.377111	0.217293	1.7355	0.082653	0.258205
ENSMUSG00000021252	58520	0610007P14Rik	58520	144.435	-0.377065	0.151318	2.49188	0.012707	0.0736129
ENSMUSG00000031872	65115	Bean1	65115	185.56	-0.376914	0.205771	1.83172	0.0669929	0.225547
ENSMUSG00000038291	102141	Snx25	102141	173.315	-0.376882	0.159841	2.35785	0.0183811	0.0946926
ENSMUSG00000024298	208292	Zfp871	208292	452.981	-0.376843	0.118222	3.18758	0.00143468	0.0145489
ENSMUSG00000031714	14388	Gab1	14388	597.285	-0.376689	0.0936009	4.02442	5.71155e-05	0.00115263
ENSMUSG00000032855	18763	Pkd1	18763	1216.03	-0.376657	0.118131	3.18848	0.00143023	0.0145213
ENSMUSG00000042507	238317	C130039O16Rik	238317	350.151	-0.376545	0.134237	2.80509	0.00503031	0.0371923
ENSMUSG00000040446	225283	Rprd1a	225283	132.013	-0.376424	0.156952	2.39834	0.0164697	0.0883996
ENSMUSG00000087141	433022	Plcxd2	433022	10.6624	-0.376353	0.18469	2.03775	0.0415746	0.166299
ENSMUSG00000024048	67268	Myl12a	67268	676.282	-0.376209	0.12786	2.94237	0.00325715	0.0270001
ENSMUSG00000022766	15160	Serpind1	15160	22.1217	-0.375773	0.225015	1.66999	0.0949206	0.281301
ENSMUSG00000074896	15959	Ifit3	15959	140.118	-0.375734	0.19527	1.92418	0.0543321	0.197809
ENSMUSG00000061904	18674	Slc25a3	18674	2887.46	-0.375579	0.155885	2.40933	0.0159817	0.0866526
ENSMUSG00000026123	226971	Plekhb2	226971	840.245	-0.375509	0.0829616	4.5263	6.00246e-06	0.000188684
ENSMUSG00000004843	68942	Chmp2b	68942	358.536	-0.3755	0.156463	2.39992	0.0163985	0.0881424
ENSMUSG00000036356	234356	Csgalnact1	234356	162.333	-0.375287	0.157452	2.38351	0.0171486	0.0905964
ENSMUSG00000037234	320191	Hook3	320191	748.39	-0.375277	0.147787	2.53931	0.011107	0.0664574
ENSMUSG00000020044	21859	Timp3	21859	11824.1	-0.375264	0.0531475	7.06081	1.65533e-12	3.91072e-10
ENSMUSG00000046719	104079	Nxph3	104079	19.8417	-0.375253	0.221864	1.69136	0.0907677	0.273442
ENSMUSG00000020889	217166	Nr1d1	217166	2398.5	-0.375194	0.0782789	4.79304	1.6427e-06	6.30746e-05
ENSMUSG00000076435	264895	Acsf2	264895	208.044	-0.375059	0.147646	2.54026	0.0110769	0.0663299
ENSMUSG00000029819	109648	Npy	109648	164.857	-0.374754	0.153066	2.44831	NA	NA
ENSMUSG00000031146	18824	Plp2	18824	228.233	-0.374664	0.146438	2.55851	0.0105121	0.0637556
ENSMUSG00000057762	18824	Gm6169	18824	228.233	-0.374664	0.146438	2.55851	0.0105121	0.0637556
ENSMUSG00000051146	73047	Camk2n2	73047	21.7471	-0.374608	0.208214	1.79915	0.0719954	0.235979
ENSMUSG00000087598	56707	Zfp111	56707	83.8836	-0.374456	0.223258	1.67724	0.0934956	0.278772
ENSMUSG00000036944	213068	Tmem71	213068	78.3692	-0.374113	0.194298	1.92546	0.0541723	0.197595
ENSMUSG00000029648	14254	Flt1	14254	1853.54	-0.374074	0.0797495	4.69062	2.72381e-06	9.69036e-05
ENSMUSG00000057963	217837	Itpk1	217837	310.569	-0.374026	0.117634	3.17956	0.00147497	0.014779
ENSMUSG00000018986	20557	Slfn3	20557	14.0295	-0.373958	0.203814	1.8348	0.0665353	0.224506
ENSMUSG00000041544	242748	Ptchd2	242748	4.4695	-0.373871	0.157824	2.36891	0.0178405	NA
ENSMUSG00000042763	215090	Maneal	215090	13.6893	-0.373798	0.187686	1.99162	0.0464128	0.178525
ENSMUSG00000026490	226751	Cdc42bpa	226751	775.193	-0.373796	0.105939	3.52841	0.000418064	0.00561379
ENSMUSG00000078627	632687	March10	632687	7.97161	-0.373585	0.166627	2.24204	0.0249586	0.116839
ENSMUSG00000005320	14186	Fgfr4	14186	19.6545	-0.373484	0.214352	1.74239	0.0814408	0.256265
ENSMUSG00000016128	243362	Stard13	243362	708.322	-0.373483	0.0892923	4.1827	2.88063e-05	0.000668023
ENSMUSG00000054693	11487	Adam10	11487	314.89	-0.373424	0.136377	2.73817	0.00617828	0.0435707
ENSMUSG00000022842	107522	Ece2	107522	100.032	-0.373409	0.197152	1.89401	0.0582232	0.207235
ENSMUSG00000060397	243833	Zfp128	243833	47.0049	-0.373397	0.21452	1.74061	0.0817516	0.256804
ENSMUSG00000020521	76892	Rnft1	76892	303.627	-0.373315	0.161441	2.31239	0.0207564	0.103304
ENSMUSG00000015843	20183	Rxrg	20183	237.017	-0.373282	0.166022	2.2484	0.024551	0.115678
ENSMUSG00000022464	69354	Slc38a4	69354	274.211	-0.373166	0.163389	2.28391	0.0223768	0.108965
ENSMUSG00000072825	217882	AW555464	217882	369.9	-0.372631	0.159882	2.33067	0.0197709	0.0994778
ENSMUSG00000021950	11752	Anxa8	11752	33.4314	-0.372554	0.225496	1.65215	0.0985034	0.287308
ENSMUSG00000047986	74337	Palm3	74337	32.8337	-0.372457	0.224857	1.65642	0.0976366	0.285821
ENSMUSG00000038208	320655	Pgap3	320655	123.502	-0.372328	0.165632	2.24792	0.0245814	0.115765
ENSMUSG00000031865	13191	Dctn1	13191	1224.48	-0.372305	0.0815221	4.56692	4.94948e-06	0.000161983
ENSMUSG00000057969	20347	Sema3b	20347	373.623	-0.371926	0.163871	2.26962	0.0232307	0.111815
ENSMUSG00000007989	14365	Fzd3	14365	80.686	-0.37179	0.213823	1.73878	0.0820742	0.257293
ENSMUSG00000003072	66043	Atp5d	66043	682.253	-0.371749	0.164537	2.25936	0.023861	0.113739
ENSMUSG00000032179	12160	Bmp5	12160	13.3797	-0.371586	0.190182	1.95385	0.0507195	0.189166
ENSMUSG00000026600	20652	Soat1	20652	273.669	-0.371574	0.148937	2.49484	0.0126016	0.0731142
ENSMUSG00000004530	23790	Coro1c	23790	728.152	-0.371466	0.0964492	3.85141	0.000117439	0.0021014
ENSMUSG00000040675	270685	Mthfd1l	270685	84.2015	-0.37131	0.206069	1.80188	0.071565	0.235282
ENSMUSG00000027835	56426	Pdcd10	56426	203.612	-0.37117	0.1458	2.54575	0.0109044	0.0654004
ENSMUSG00000004360	212448	9330159F19Rik	212448	100.178	-0.370721	0.215038	1.72398	0.084711	0.262411
ENSMUSG00000028710	230649	Atpaf1	230649	57.3232	-0.370689	0.209515	1.76927	0.0768482	0.246645
ENSMUSG00000028078	70762	Dclk2	70762	29.1747	-0.370599	0.220373	1.68169	0.0926288	0.277281
ENSMUSG00000045767	78521	B230219D22Rik	78521	421.66	-0.370443	0.160675	2.30554	0.0211364	0.104681
ENSMUSG00000050556	16500	Kcnb1	16500	378.877	-0.370164	0.126906	2.91684	0.00353596	0.0287518
ENSMUSG00000032064	330938	Dixdc1	330938	197.712	-0.370103	0.160016	2.31291	0.0207275	0.103207
ENSMUSG00000078502	433801	Gm13212	433801	15.2562	-0.370079	0.21313	1.7364	0.0824935	0.257951
ENSMUSG00000026319	227446	2310035C23Rik	227446	251.671	-0.369927	0.156243	2.36764	0.0179017	0.0929513
ENSMUSG00000039661	66959	Dusp26	66959	111.285	-0.369593	0.196323	1.88257	0.059758	0.210468
ENSMUSG00000031986	244666	Gm505	244666	61.4807	-0.369559	0.214385	1.72381	0.0847429	0.26244
ENSMUSG00000040234	67623	Tm7sf3	67623	486.703	-0.369527	0.102265	3.61343	0.000302179	0.0044187
ENSMUSG00000025920	29819	Stau2	29819	422.854	-0.369394	0.1207	3.06043	0.00221022	0.0200832
ENSMUSG00000036825	99167	Ssx2ip	99167	157.795	-0.36935	0.167306	2.20763	0.0272702	0.124607
ENSMUSG00000047242	407786	Taf9b	407786	226.635	-0.369347	0.180948	2.04118	0.0412333	0.165327
ENSMUSG00000047153	219094	Khnyn	219094	234.873	-0.369195	0.131126	2.81556	0.00486918	0.036267
ENSMUSG00000022324	17181	Matn2	17181	867.457	-0.369114	0.101352	3.64191	0.000270621	0.00406077
ENSMUSG00000034551	245596	Hdx	245596	6.54985	-0.368856	0.168959	2.18311	0.0290278	NA
ENSMUSG00000025468	68566	Caly	68566	17.5068	-0.368759	0.181549	2.03118	NA	NA
ENSMUSG00000026620	226778	Mark1	226778	201.914	-0.368626	0.147944	2.49165	0.0127151	0.0736314
ENSMUSG00000051506	545030	Wdfy4	545030	78.8236	-0.368547	0.205091	1.79699	0.0723378	0.236947
ENSMUSG00000028556	67299	Dock7	67299	415.046	-0.36832	0.115036	3.20178	0.00136583	0.0140909
ENSMUSG00000026475	19734	Rgs16	19734	51.8563	-0.368205	0.225333	1.63405	0.102249	0.293917
ENSMUSG00000027624	13821	Epb4.1l1	13821	458.17	-0.367902	0.106628	3.45034	0.00055989	0.00705461
ENSMUSG00000033207	71738	Mamdc2	71738	179.014	-0.367889	0.161109	2.28348	0.0224019	0.108988
ENSMUSG00000021917	69019	Spcs1	69019	691.515	-0.367413	0.120677	3.04459	0.00232997	0.0210015
ENSMUSG00000025059	14933	Gyk	14933	217.98	-0.367234	0.153529	2.39195	0.0167591	0.0893819
ENSMUSG00000073489	15951	Ifi204	15951	109.319	-0.367115	0.196241	1.87074	0.061381	0.213991
ENSMUSG00000027867	74362	Spag17	74362	3.62713	-0.366886	0.150126	2.44385	0.0145314	NA
ENSMUSG00000022151	67515	Ttc33	67515	253.681	-0.366876	0.164525	2.22991	0.0257533	0.119445
ENSMUSG00000038543	229600	BC028528	229600	29.1173	-0.36686	0.223445	1.64184	0.100624	0.291039
ENSMUSG00000046287	245468	Pnma3	245468	5.26284	-0.366776	0.14745	2.48746	0.012866	NA
ENSMUSG00000058793	110911	Cds2	110911	2327.41	-0.366685	0.0967237	3.79106	0.000150006	0.00254556
ENSMUSG00000032269	15561	Htr3a	15561	114.402	-0.3666	0.14975	2.44808	0.0143618	0.0805453
ENSMUSG00000035273	15442	Hpse	15442	38.4701	-0.366486	0.220877	1.65923	0.0970694	0.285152
ENSMUSG00000027652	228850	Ralgapb	228850	553.122	-0.366365	0.103374	3.54407	0.000393994	0.00536684
ENSMUSG00000003363	18807	Pld3	18807	414.636	-0.366219	0.13993	2.61715	0.00886663	0.0563528
ENSMUSG00000038648	208647	Creb3l2	208647	1137.23	-0.366205	0.0903198	4.05454	5.02331e-05	0.00104044
ENSMUSG00000007613	21812	Tgfbr1	21812	319.078	-0.366091	0.175531	2.08562	0.0370128	0.153577
ENSMUSG00000040105	74411	Ppapdc2	74411	167.832	-0.366015	0.162222	2.25625	0.0240548	0.114374
ENSMUSG00000030590	73833	Fam98c	73833	42.528	-0.365812	0.220702	1.65749	0.0974206	0.28553
ENSMUSG00000028269	14468	Gbp1	14468	27.6144	-0.36581	0.21918	1.66899	0.0951193	0.281678
ENSMUSG00000060477	108960	Irak2	108960	141.114	-0.365684	0.178373	2.05011	0.0403539	0.162674
ENSMUSG00000062963	66155	Ufc1	66155	193.042	-0.365507	0.15541	2.3519	0.0186779	0.095726
ENSMUSG00000050296	74591	Abca12	74591	41.5006	-0.365332	0.225458	1.6204	0.105145	0.298891
ENSMUSG00000026784	56075	Pdss1	56075	40.8381	-0.365227	0.219971	1.66034	0.0968451	0.284827
ENSMUSG00000051242	93880	Pcdhb9	93880	8.28397	-0.365158	0.172434	2.11767	0.0342034	0.145958
ENSMUSG00000026188	271711	Tmem169	271711	9.0914	-0.364787	0.180207	2.02427	0.0429425	0.169838
ENSMUSG00000052459	11964	Atp6v1a	11964	427.716	-0.364661	0.136912	2.66347	0.0077339	0.0511982
ENSMUSG00000028851	18221	Nudc	18221	1460.21	-0.364642	0.0950802	3.8351	0.000125513	0.00221959
ENSMUSG00000040035	214240	Disp2	214240	77.9486	-0.364517	0.147908	2.46448	0.0137214	0.077725
ENSMUSG00000024502	76217	Jakmip2	76217	5.33674	-0.3644	0.156065	2.33493	0.0195473	NA
ENSMUSG00000032743	233865	D430042O09Rik	233865	194.09	-0.364309	0.149125	2.44297	0.0145668	0.0813031
ENSMUSG00000004451	64143	Ralb	64143	218.473	-0.364305	0.156459	2.32843	0.0198892	0.0999086
ENSMUSG00000021311	238505	Mtr	238505	434.539	-0.364235	0.130123	2.79916	0.00512359	0.0377344
ENSMUSG00000029119	17160	Man2b2	17160	492.725	-0.364191	0.129727	2.80737	0.00499479	0.0370217
ENSMUSG00000022142	170762	Nup155	170762	189.95	-0.364019	0.185269	1.96481	0.0494357	0.185937
ENSMUSG00000020100	71279	Slc29a3	71279	97.5071	-0.364005	0.178696	2.03701	0.0416494	0.166554
ENSMUSG00000070802	434128	Pnmal2	434128	284.262	-0.363672	0.122698	2.96397	0.00303699	0.0256246
ENSMUSG00000068250	232566	Amn1	232566	40.6393	-0.363628	0.225522	1.61238	0.106879	0.301932
ENSMUSG00000078923	66589	Ube2v1	66589	170.092	-0.363558	0.166229	2.18709	0.0287357	0.129709
ENSMUSG00000032350	14629	Gclc	14629	316.8	-0.363522	0.144865	2.50939	0.0120941	0.0709319
ENSMUSG00000039910	17684	Cited2	17684	243.811	-0.363125	0.115556	3.14241	0.00167561	0.0162718
ENSMUSG00000072872	56353	Rybp	56353	52.364	-0.363105	0.220742	1.64493	0.0999848	0.289924
ENSMUSG00000027452	68738	Acss1	68738	484.215	-0.363091	0.156243	2.32388	0.020132	0.100894
ENSMUSG00000039062	16790	Anpep	16790	593.367	-0.363085	0.0971395	3.73777	0.000185662	0.0030381
ENSMUSG00000050931	74442	Sgms2	74442	67.2297	-0.362888	0.21018	1.72655	0.0842477	0.261512
ENSMUSG00000028100	78373	Nudt17	78373	37.1752	-0.362875	0.221183	1.64061	0.100878	0.291417
ENSMUSG00000032846	67263	Zswim6	67263	172.161	-0.362866	0.174415	2.08047	0.0374823	0.154634
ENSMUSG00000051578	97487	Cmtm4	97487	238.783	-0.362767	0.150537	2.40982	0.0159604	0.0866191
ENSMUSG00000025544	68059	Tm9sf2	68059	914.169	-0.362637	0.133215	2.72218	0.00648521	0.0450834
ENSMUSG00000071650	14376	Ganab	14376	592.767	-0.362623	0.115323	3.14441	0.0016642	0.0161922
ENSMUSG00000003131	18475	Pafah1b2	18475	460.687	-0.362397	0.115133	3.14763	0.00164598	0.0160563
ENSMUSG00000062101	240120	Zfp119b	240120	35.8012	-0.362361	0.219657	1.64966	0.0990116	0.288364
ENSMUSG00000047963	52331	Stbd1	52331	26.3616	-0.362349	0.22446	1.61431	0.106459	0.301308
ENSMUSG00000022119	74213	Rbm26	74213	305.735	-0.362093	0.139803	2.59003	0.00959678	0.0595237
ENSMUSG00000023963	56050	Cyp39a1	56050	75.0066	-0.362068	0.213127	1.69884	0.0893501	0.271047
ENSMUSG00000015627	14464	Gata5	14464	41.5375	-0.362042	0.208043	1.74022	0.0818199	0.25693
ENSMUSG00000026739	12151	Bmi1	12151	394.722	-0.361798	0.147572	2.45168	0.0142193	0.0798943
ENSMUSG00000010047	15587	Hyal2	15587	437.815	-0.361763	0.129082	2.80259	0.00506938	0.0373898
ENSMUSG00000016386	77015	Mpped2	77015	16.6269	-0.361316	0.210447	1.71689	0.0859985	0.265206
ENSMUSG00000029016	26372	Clcn6	26372	113.548	-0.361248	0.195095	1.85165	0.0640756	0.219489
ENSMUSG00000042348	218639	Arl15	218639	175.16	-0.361205	0.180157	2.00495	0.0449686	0.174875
ENSMUSG00000039068	108946	Zzz3	108946	547.334	-0.361019	0.113634	3.17702	0.00148795	0.0148774
ENSMUSG00000051469	59057	Zfp191	59057	246.339	-0.360957	0.158907	2.27149	0.0231171	0.111493
ENSMUSG00000005397	18073	Nid1	18073	2471.37	-0.360789	0.0813621	4.43436	9.23459e-06	0.000266464
ENSMUSG00000019809	56535	Pex3	56535	140.606	-0.360735	0.149119	2.4191	0.0155588	0.0849579
ENSMUSG00000068735	277414	Trp53i11	277414	369.41	-0.360112	0.158481	2.27227	0.0230702	0.111372
ENSMUSG00000035898	231380	Uba6	231380	78.8121	-0.360042	0.198339	1.81529	0.0694797	0.231446
ENSMUSG00000028578	67770	5830433M19Rik	67770	47.7154	-0.359864	0.218465	1.64724	0.0995086	0.289007
ENSMUSG00000003923	21780	Tfam	21780	290.91	-0.359854	0.139258	2.58409	0.00976372	0.0602561
ENSMUSG00000056493	17425	Foxk1	17425	392.809	-0.359801	0.122625	2.93417	0.00334445	0.0275311
ENSMUSG00000006390	54325	Elovl1	54325	483.211	-0.359773	0.102128	3.52277	0.000427065	0.00570431
ENSMUSG00000052013	208154	Btla	208154	60.5402	-0.359743	0.225304	1.5967	0.110333	0.308591
ENSMUSG00000063524	433182	Eno1	433182	214.498	-0.359507	0.156603	2.29566	0.0216954	0.106609
ENSMUSG00000059040	433182	Gm5506	433182	214.498	-0.359507	0.156603	2.29566	0.0216954	0.106609
ENSMUSG00000058779	67952	Tomm20	67952	456.661	-0.359443	0.102633	3.50221	0.000461416	0.00604559
ENSMUSG00000036667	77574	Fam115a	77574	263.685	-0.359333	0.138814	2.5886	0.00963658	0.0596908
ENSMUSG00000005672	16590	Kit	16590	105.026	-0.359303	0.191858	1.87276	0.0611019	0.213511
ENSMUSG00000000751	68275	Rpa1	68275	322.072	-0.35925	0.124496	2.88563	0.00390625	0.0308582
ENSMUSG00000029814	140488	Igf2bp3	140488	22.0584	-0.359001	0.221368	1.62174	0.104859	0.298357
ENSMUSG00000051034	22648	Zfp11	22648	61.2554	-0.358924	0.214358	1.67441	0.0940498	0.279543
ENSMUSG00000033149	208177	Phldb2	208177	346.182	-0.358569	0.143693	2.49537	0.0125825	0.0730595
ENSMUSG00000021273	14137	Fdft1	14137	280.13	-0.358414	0.181848	1.97095	0.0487292	0.184068
ENSMUSG00000006205	56213	Htra1	56213	1040.2	-0.358327	0.099966	3.58449	0.000337741	0.00476225
ENSMUSG00000031302	245537	Nlgn3	245537	53.9374	-0.358327	0.220611	1.62424	0.104324	0.297674
ENSMUSG00000003227	13608	Edar	13608	21.7019	-0.358287	0.192106	1.86505	0.0621745	0.215812
ENSMUSG00000040855	194590	Reps2	194590	74.6305	-0.358279	0.225407	1.58948	0.111952	0.311065
ENSMUSG00000020629	104923	Adi1	104923	297.501	-0.358279	0.135552	2.64312	0.00821462	0.0533417
ENSMUSG00000029196	231151	Tada2b	231151	170.298	-0.358171	0.171633	2.08685	0.0369021	0.153343
ENSMUSG00000090061	319807	3110047P20Rik	319807	6.76464	-0.357986	0.145792	2.45545	0.0140708	0.0792161
ENSMUSG00000043019	66967	Edem3	66967	263.909	-0.357978	0.131933	2.71333	0.00666115	0.0460945
ENSMUSG00000020859	70834	Spag9	70834	1803.12	-0.357901	0.102114	3.50491	0.000456764	0.00600024
ENSMUSG00000033420	69538	Antxr1	69538	703.868	-0.357779	0.0990303	3.61282	0.000302883	0.00442472
ENSMUSG00000021147	207615	Wdr37	207615	452.29	-0.357771	0.129276	2.7675	0.00564872	0.0408068
ENSMUSG00000034729	64657	Mrps10	64657	237.835	-0.357573	0.14763	2.42208	0.0154319	0.0844785
ENSMUSG00000055660	76781	Mettl4	76781	30.9578	-0.357559	0.221239	1.61616	0.106059	0.300583
ENSMUSG00000028051	15168	Hcn3	15168	12.6436	-0.357311	0.168993	2.11436	0.0344846	0.146504
ENSMUSG00000024758	20168	Rtn3	20168	1986.19	-0.357172	0.0942018	3.79156	0.000149704	0.00254541
ENSMUSG00000006389	17480	Mpl	17480	20.2435	-0.356898	0.207596	1.7192	0.0855781	0.264339
ENSMUSG00000026070	16182	Il18r1	16182	12.9715	-0.356848	0.200518	1.77962	0.0751374	0.243115
ENSMUSG00000030930	77590	Chst15	77590	124.294	-0.35662	0.178049	2.00293	0.0451846	0.175402
ENSMUSG00000020671	19325	Rab10	19325	967.803	-0.35656	0.118744	3.00276	0.00267548	0.023316
ENSMUSG00000027508	94212	Pag1	94212	88.3117	-0.356377	0.209429	1.70166	0.08882	0.270104
ENSMUSG00000037031	70423	Tspan15	70423	229.416	-0.356223	0.179343	1.98626	0.047004	0.179742
ENSMUSG00000033355	67775	Rtp4	67775	86.4517	-0.356065	0.190623	1.8679	0.0617759	0.214873
ENSMUSG00000049409	58182	Prokr1	58182	18.3155	-0.356009	0.212943	1.67185	0.0945532	0.280598
ENSMUSG00000022329	56274	Stk3	56274	218.324	-0.355896	0.186854	1.90467	0.0568224	0.204075
ENSMUSG00000021945	76007	Zmym2	76007	412.079	-0.355157	0.145733	2.43704	0.0148081	0.0821647
ENSMUSG00000015476	260297	Prrt1	260297	45.7504	-0.354947	0.22541	1.57468	0.115331	0.31671
ENSMUSG00000043671	233115	Dpy19l3	233115	66.9499	-0.354736	0.213058	1.66497	0.0959182	0.283346
ENSMUSG00000032096	213827	Arcn1	213827	784.963	-0.354689	0.124999	2.83754	0.00454629	0.0345948
ENSMUSG00000037720	67878	Tmem33	67878	456.971	-0.354317	0.144458	2.45274	0.0141774	0.0796888
ENSMUSG00000021326	19720	Trim27	19720	82.6462	-0.354199	0.190553	1.8588	0.063056	0.217474
ENSMUSG00000026520	69051	Pycr2	69051	82.0165	-0.354153	0.195238	1.81396	0.0696843	0.231974
ENSMUSG00000039081	218820	Zfp503	218820	31.0349	-0.353971	0.215164	1.64512	0.0999447	0.289884
ENSMUSG00000000223	13497	Drp2	13497	98.686	-0.35383	0.189874	1.8635	0.0623916	0.216318
ENSMUSG00000025270	11656	Alas2	11656	433.339	-0.35372	0.14465	2.44534	0.0144714	0.0810097
ENSMUSG00000021696	74559	Elovl7	74559	36.8328	-0.353647	0.22533	1.56946	0.11654	0.318756
ENSMUSG00000000805	12351	Car4	12351	224.763	-0.353595	0.176837	1.99956	0.0455481	0.176301
ENSMUSG00000040385	19045	Ppp1ca	19045	1536.9	-0.353469	0.098577	3.58571	0.000336159	0.00475497
ENSMUSG00000054640	20541	Slc8a1	20541	2670.72	-0.353422	0.118239	2.98905	0.00279849	0.0241238
ENSMUSG00000039533	75104	Mmd2	75104	30.4685	-0.35342	0.200823	1.75986	0.0784318	0.249871
ENSMUSG00000048827	244646	Pkd1l3	244646	18.6956	-0.353317	0.21712	1.62729	0.103675	0.296607
ENSMUSG00000022225	17228	Cma1	17228	19.3185	-0.35307	0.21046	1.67761	0.0934238	0.278756
ENSMUSG00000032589	12217	Bsn	12217	26.0599	-0.352941	0.150155	2.3505	0.018748	0.0958966
ENSMUSG00000029608	19894	Rph3a	19894	20.4492	-0.352872	0.14601	2.41677	0.0156589	0.0853814
ENSMUSG00000031353	245688	Rbbp7	245688	1197.72	-0.352754	0.100956	3.49414	0.000475585	0.006199
ENSMUSG00000043259	71721	Fam13c	71721	67.8545	-0.352752	0.225054	1.56741	0.117019	0.319663
ENSMUSG00000023868	23984	Pde10a	23984	105.256	-0.352634	0.188333	1.8724	0.0611519	0.213612
ENSMUSG00000018166	13867	Erbb3	13867	163.302	-0.352604	0.169581	2.07927	0.0375929	0.154921
ENSMUSG00000020154	19263	Ptprb	19263	2483.11	-0.352576	0.0752388	4.6861	2.78466e-06	9.8374e-05
ENSMUSG00000058638	65020	Zfp110	65020	289.62	-0.352537	0.141864	2.48503	0.012954	0.0746201
ENSMUSG00000034210	230648	4732418C07Rik	230648	365.08	-0.352474	0.12763	2.76169	0.00575024	0.0413371
ENSMUSG00000020098	13180	Pcbd1	13180	29.4668	-0.352466	0.217748	1.61869	0.105515	0.299603
ENSMUSG00000024007	68816	Ppil1	68816	583.469	-0.352391	0.130324	2.70396	0.00685183	0.0470053
ENSMUSG00000062329	231162	Cytl1	231162	864.114	-0.352229	0.113452	3.10465	0.00190502	0.0178684
ENSMUSG00000024600	225579	Slc27a6	225579	9.7068	-0.35221	0.185038	1.90344	0.0569826	0.204553
ENSMUSG00000017485	21974	Top2b	21974	683.68	-0.3522	0.127306	2.76657	0.00566492	0.0408682
ENSMUSG00000032571	75669	Pik3r4	75669	77.0567	-0.352094	0.214445	1.64188	0.100614	0.291039
ENSMUSG00000059493	195727	Nhs	195727	10.4727	-0.352077	0.186159	1.89128	0.0585874	0.207841
ENSMUSG00000014498	237615	Ankrd52	237615	298.596	-0.352015	0.136686	2.57536	0.0100137	0.0615729
ENSMUSG00000039316	76438	Rftn1	76438	544.985	-0.351961	0.110899	3.1737	0.00150511	0.0149809
ENSMUSG00000024074	50766	Crim1	50766	467.318	-0.351612	0.149457	2.3526	0.0186426	0.0956448
ENSMUSG00000009030	67466	Pdcl	67466	157.798	-0.351169	0.183633	1.91234	0.0558321	0.201657
ENSMUSG00000015968	12289	Cacna1d	12289	257.583	-0.351117	0.134714	2.60638	0.00915038	0.0575755
ENSMUSG00000024008	240058	Cpne5	240058	740.922	-0.350989	0.114961	3.05312	0.00226474	0.0205293
ENSMUSG00000028937	70025	Acot7	70025	975.415	-0.350745	0.0959473	3.6556	0.000256579	0.00390182
ENSMUSG00000028837	26445	Psmb2	26445	682.238	-0.350661	0.107015	3.27674	0.00105012	0.0115748
ENSMUSG00000026603	226830	Smyd2	226830	247.151	-0.350261	0.140048	2.501	0.0123842	0.0723251
ENSMUSG00000039835	215819	Nhsl1	215819	185.811	-0.350098	0.155043	2.25807	0.0239411	0.113941
ENSMUSG00000034994	13629	Eef2	13629	14361	-0.350091	0.104461	3.35139	0.000804061	0.00941705
ENSMUSG00000079614	72124	Seh1l	72124	360.219	-0.350079	0.151527	2.31034	0.0208692	0.103626
ENSMUSG00000030020	243548	Prickle2	243548	256.837	-0.350018	0.127818	2.7384	0.0061739	0.0435602
ENSMUSG00000026697	17926	Myoc	17926	420.453	-0.349995	0.179557	1.94921	0.0512701	0.190515
ENSMUSG00000037851	105148	Iars	105148	603.894	-0.349794	0.1112	3.14562	0.00165734	0.0161462
ENSMUSG00000014773	13388	Dll1	13388	134.269	-0.349442	0.177396	1.96984	0.0488562	0.18424
ENSMUSG00000005237	327954	Dnahc2	327954	34.3536	-0.349311	0.218008	1.60229	0.109092	0.306365
ENSMUSG00000027130	107723	Slc12a6	107723	695.984	-0.349045	0.0973504	3.58545	0.000336496	0.00475497
ENSMUSG00000034826	269113	Nup54	269113	155.696	-0.348814	0.171296	2.03632	0.0417179	0.16674
ENSMUSG00000027597	269378	Ahcy	269378	67.8172	-0.348807	0.224832	1.55141	0.120804	0.325879
ENSMUSG00000048087	269378	Gm4737	269378	67.8172	-0.348807	0.224832	1.55141	0.120804	0.325879
ENSMUSG00000042271	237082	Nxt2	237082	80.8588	-0.348712	0.218485	1.59604	0.110479	0.308779
ENSMUSG00000079157	270028	Fam155a	270028	11.6889	-0.348677	0.171662	2.03118	0.0422367	0.167906
ENSMUSG00000051041	244198	Olfml1	244198	149.999	-0.348675	0.16751	2.08152	0.0373862	0.154448
ENSMUSG00000020464	71701	Pnpt1	71701	194.306	-0.348627	0.17051	2.04461	0.040893	0.164356
ENSMUSG00000023147	71446	Wrb	71446	157.489	-0.348609	0.153631	2.26913	0.0232605	0.111863
ENSMUSG00000028211	60599	Trp53inp1	60599	224.935	-0.348558	0.186999	1.86396	0.0623279	0.216226
ENSMUSG00000025591	66282	1810029B16Rik	66282	57.7986	-0.348436	0.20189	1.72588	0.0843696	0.261729
ENSMUSG00000039903	70967	4931408A02Rik	70967	79.9482	-0.348312	0.198735	1.75265	0.0796628	0.252569
ENSMUSG00000022885	20440	St6gal1	20440	261.768	-0.348218	0.132004	2.63794	0.00834125	0.0539204
ENSMUSG00000051486	93882	Pcdhb11	93882	10.2069	-0.34812	0.198365	1.75495	0.0792676	0.251709
ENSMUSG00000021711	66975	2410002O22Rik	66975	264.792	-0.348082	0.130515	2.667	0.00765323	0.0508422
ENSMUSG00000004892	12032	Bcan	12032	18.2882	-0.347847	0.190065	1.83015	0.067228	0.226037
ENSMUSG00000044350	210808	9030625A04Rik	210808	80.4666	-0.347836	0.189549	1.83507	0.0664948	0.22447
ENSMUSG00000032449	192287	Slc25a36	192287	260.851	-0.347793	0.158915	2.18855	0.0286297	0.129373
ENSMUSG00000070372	12340	Capza1	12340	102.645	-0.347615	0.18572	1.87172	0.0612454	0.213814
ENSMUSG00000039252	246316	Lgi2	246316	15.374	-0.347604	0.206376	1.68433	0.0921185	0.276386
ENSMUSG00000009621	22325	Vav2	22325	88.6649	-0.347572	0.19563	1.77668	0.0756211	0.244054
ENSMUSG00000043881	211255	Kbtbd7	211255	68.1433	-0.347505	0.198432	1.75126	0.0799019	0.253062
ENSMUSG00000068606	225594	Gm4841	225594	6.70818	-0.34746	0.175638	1.97827	0.047898	NA
ENSMUSG00000000001	14679	Gnai3	14679	567.563	-0.347412	0.108891	3.19047	0.00142042	0.0144624
ENSMUSG00000030806	56216	Stx1b	56216	19.5698	-0.347275	0.208684	1.66412	0.0960877	0.283648
ENSMUSG00000026404	67997	Ddx59	67997	73.2914	-0.346845	0.193056	1.7966	0.0723987	0.236992
ENSMUSG00000005802	22785	Slc30a4	22785	266.718	-0.346835	0.176027	1.97035	0.0487983	0.184184
ENSMUSG00000078862	665211	Gm14326	665211	244.791	-0.346596	0.170544	2.03229	0.0421239	0.167736
ENSMUSG00000056025	12722	Clca1	12722	41.896	-0.346555	0.225556	1.53645	0.124429	0.331399
ENSMUSG00000030761	17921	Myo7a	17921	173.794	-0.346455	0.150862	2.29651	0.021647	0.106474
ENSMUSG00000020120	56193	Plek	56193	307.048	-0.346237	0.151435	2.28638	0.0222323	0.108366
ENSMUSG00000047714	66849	Ppp1r2	66849	924.622	-0.346116	0.0928925	3.72599	0.000194553	0.00314951
ENSMUSG00000022722	56297	Arl6	56297	109.822	-0.34607	0.177084	1.95427	0.050669	0.189095
ENSMUSG00000017723	67701	Wfdc2	67701	37.6982	-0.345867	0.221354	1.56251	0.118168	0.321249
ENSMUSG00000027800	17112	Tm4sf1	17112	1614.69	-0.345862	0.111941	3.08967	0.0020038	0.0186103
ENSMUSG00000021557	67269	Agtpbp1	67269	1114.24	-0.345264	0.0879422	3.92604	8.63568e-05	0.00163011
ENSMUSG00000033953	19058	Ppp3r1	19058	644.195	-0.345228	0.129973	2.65615	0.00790379	0.0518054
ENSMUSG00000090641	78251	Zfp712	78251	29.7092	-0.345162	0.225221	1.53255	0.125387	0.333132
ENSMUSG00000032475	17973	Nck1	17973	365.491	-0.344983	0.145432	2.37213	0.0176859	0.0923818
ENSMUSG00000061119	72461	Prcp	72461	257.507	-0.344688	0.177953	1.93696	0.0527497	0.193925
ENSMUSG00000021266	22375	Wars	22375	640.958	-0.344646	0.109768	3.13977	0.00169081	0.0163669
ENSMUSG00000028871	192199	Rspo1	192199	163.527	-0.344512	0.18787	1.83378	0.0666873	0.224769
ENSMUSG00000011752	18648	Pgam1	18648	272.024	-0.344329	0.167709	2.05313	0.0400599	0.161896
ENSMUSG00000069106	18648	Gm8910	18648	272.024	-0.344329	0.167709	2.05313	0.0400599	0.161896
ENSMUSG00000035596	77582	Mboat7	77582	263.191	-0.344283	0.145927	2.35928	0.0183105	0.0945044
ENSMUSG00000051212	321019	Gpr183	321019	27.1758	-0.344029	0.222443	1.54659	0.121961	0.327948
ENSMUSG00000010797	22413	Wnt2	22413	40.177	-0.343959	0.217863	1.57879	0.114385	0.315142
ENSMUSG00000030075	18488	Cntn3	18488	5.55727	-0.343798	0.143685	2.39272	0.0167238	NA
ENSMUSG00000048534	270152	Amica1	270152	14.1072	-0.343796	0.208856	1.64609	0.0997446	0.28947
ENSMUSG00000008734	64297	Gprc5b	64297	470.951	-0.343725	0.105065	3.27155	0.00106961	0.0117363
ENSMUSG00000040181	14261	Fmo1	14261	1232.79	-0.343722	0.0974855	3.52588	0.000422074	0.00565527
ENSMUSG00000032369	22038	Plscr1	22038	104.31	-0.343668	0.182805	1.87997	0.0601117	0.211222
ENSMUSG00000034459	15957	Ifit1	15957	91.7289	-0.343571	0.218045	1.57569	0.115098	0.316241
ENSMUSG00000054150	212073	4831426I19Rik	212073	61.9235	-0.343559	0.224526	1.53015	0.125979	0.334352
ENSMUSG00000058331	22746	Zfp85-rs1	22746	44.93	-0.343449	0.222801	1.5415	0.123194	0.329623
ENSMUSG00000069808	116972	Fam57a	116972	26.5314	-0.343425	0.199188	1.72412	0.0846853	0.262386
ENSMUSG00000029416	100561	Slc15a4	100561	132.222	-0.34337	0.180107	1.90648	0.0565884	0.203621
ENSMUSG00000037613	79201	Tnfrsf23	79201	50.885	-0.342965	0.22178	1.54642	0.122004	0.328004
ENSMUSG00000026814	13805	Eng	13805	5039.65	-0.34255	0.0913817	3.74857	0.000177847	0.00292606
ENSMUSG00000043535	269254	Setx	269254	546.536	-0.342549	0.124548	2.75033	0.00595348	0.0423607
ENSMUSG00000024576	93687	Csnk1a1	93687	978.8	-0.342444	0.128071	2.67386	0.00749832	0.0500593
ENSMUSG00000035960	11792	Apex1	11792	24.9378	-0.342367	0.221926	1.54271	0.122902	0.329073
ENSMUSG00000051379	71436	Flrt3	71436	88.24	-0.342159	0.204179	1.67578	0.0937811	0.279018
ENSMUSG00000037533	192786	Rapgef6	192786	361.087	-0.342158	0.15359	2.22773	0.0258984	0.11986
ENSMUSG00000025026	27360	Add3	27360	1316.53	-0.342067	0.0814333	4.20057	2.6624e-05	0.000629976
ENSMUSG00000042594	16923	Sh2b3	16923	293.384	-0.341909	0.16051	2.13014	0.03316	0.143128
ENSMUSG00000052656	22644	Rnf103	22644	281.936	-0.34188	0.143873	2.37627	0.0174887	0.0917266
ENSMUSG00000040548	21763	Tex2	21763	462.031	-0.341844	0.126747	2.69707	0.00699529	0.0477727
ENSMUSG00000059602	27204	Syn3	27204	38.0569	-0.341539	0.224919	1.5185	0.128889	0.339063
ENSMUSG00000044456	217835	Rin3	217835	395.505	-0.341493	0.107899	3.16492	0.00155123	0.0153198
ENSMUSG00000024529	16948	Lox	16948	49.0048	-0.341365	0.223741	1.52572	0.12708	0.336019
ENSMUSG00000023809	20112	Rps6ka2	20112	159.696	-0.341312	0.164028	2.08081	0.0374509	0.154546
ENSMUSG00000032637	233871	Atxn2l	233871	1332.99	-0.341254	0.0896205	3.80776	0.00014023	0.00242189
ENSMUSG00000006673	69232	Qrich1	69232	696.96	-0.34113	0.0966265	3.5304	0.000414934	0.00558168
ENSMUSG00000025086	72133	Trub1	72133	82.1731	-0.340999	0.206794	1.64898	0.0991519	0.288681
ENSMUSG00000038417	103199	Fig4	103199	310.276	-0.34054	0.140739	2.41965	0.0155355	0.0848618
ENSMUSG00000079481	100042480	Nhsl2	100042480	210.306	-0.34051	0.175945	1.93532	0.0529507	0.194371
ENSMUSG00000028463	230099	Car9	230099	112.156	-0.340344	0.196442	1.73254	0.0831776	0.258988
ENSMUSG00000046245	231805	Pilra	231805	22.7467	-0.340312	0.211001	1.61284	0.106778	0.301773
ENSMUSG00000078898	626848	Gm4723	626848	226.675	-0.340301	0.185677	1.83275	0.0668391	0.22513
ENSMUSG00000078891	626848	Gm11008	626848	226.675	-0.340301	0.185677	1.83275	0.0668391	0.22513
ENSMUSG00000090221	626848	Gm4245	626848	226.675	-0.340301	0.185677	1.83275	0.0668391	0.22513
ENSMUSG00000089756	626848	Gm8898	626848	226.675	-0.340301	0.185677	1.83275	0.0668391	0.22513
ENSMUSG00000078882	626848	Gm14431	626848	226.675	-0.340301	0.185677	1.83275	0.0668391	0.22513
ENSMUSG00000078866	626848	Gm14420	626848	226.675	-0.340301	0.185677	1.83275	0.0668391	0.22513
ENSMUSG00000074521	626848	Gm14327	626848	226.675	-0.340301	0.185677	1.83275	0.0668391	0.22513
ENSMUSG00000074519	626848	Etohi1	626848	226.675	-0.340301	0.185677	1.83275	0.0668391	0.22513
ENSMUSG00000022661	17470	Cd200	17470	817.246	-0.340216	0.0997116	3.412	0.000644877	0.00786333
ENSMUSG00000022018	66214	1190002H23Rik	66214	85.9486	-0.340128	0.204233	1.66539	0.0958345	0.283288
ENSMUSG00000005611	17540	Mrvi1	17540	1153.51	-0.340084	0.100008	3.40057	0.000672465	0.00813413
ENSMUSG00000009292	28240	Trpm2	28240	9.45574	-0.340035	0.188154	1.80721	0.0707292	0.233342
ENSMUSG00000021577	66945	Sdha	66945	3728.02	-0.340027	0.108999	3.11955	0.0018113	0.0172244
ENSMUSG00000069814	432582	E130309D14Rik	432582	10.9135	-0.339971	0.162191	2.09612	0.0360715	0.15083
ENSMUSG00000062012	22654	Zfp13	22654	69.5443	-0.339766	0.216588	1.56872	0.116714	0.319002
ENSMUSG00000029003	71890	Mad2l2	71890	102.038	-0.339698	0.202281	1.67934	0.0930853	0.278097
ENSMUSG00000043940	72145	Wdfy3	72145	675.623	-0.339676	0.129373	2.62556	0.00865072	0.0553764
ENSMUSG00000043252	100201	Tmem64	100201	571.978	-0.339663	0.108298	3.13637	0.00171053	0.0165154
ENSMUSG00000048271	381626	Rbm33	381626	612.748	-0.339542	0.106931	3.17533	0.00149668	0.0149372
ENSMUSG00000044244	213208	Il20rb	213208	32.1687	-0.33952	0.223941	1.51611	0.129491	0.339902
ENSMUSG00000025885	17919	Myo5b	17919	78.8248	-0.339469	0.191783	1.77007	0.0767158	0.246341
ENSMUSG00000046080	232414	Clec9a	232414	72.3497	-0.339167	0.211154	1.60626	0.108218	0.304873
ENSMUSG00000045427	56258	Hnrnph2	56258	775.179	-0.339105	0.152158	2.22864	0.0258377	0.119653
ENSMUSG00000031217	13641	Efnb1	13641	358.933	-0.338946	0.10572	3.20608	0.00134556	0.0139482
ENSMUSG00000024423	16210	Impact	16210	611.067	-0.338723	0.114099	2.96867	0.0029909	0.0253631
ENSMUSG00000031903	192654	Pla2g15	192654	73.2465	-0.338632	0.212644	1.59248	0.111277	0.31016
ENSMUSG00000025903	18777	Lypla1	18777	213.609	-0.338448	0.143596	2.35695	0.0184258	0.0948903
ENSMUSG00000025867	12890	Cplx2	12890	556.449	-0.338421	0.202267	1.67313	0.094301	0.280069
ENSMUSG00000046807	192734	AI646023	192734	70.8453	-0.338212	0.223146	1.51565	0.129607	0.340042
ENSMUSG00000022022	211253	Mtrf1	211253	80.9325	-0.338144	0.20238	1.67083	0.0947545	0.280978
ENSMUSG00000047466	212163	8030462N17Rik	212163	71.6131	-0.33806	0.20152	1.67755	0.093435	0.278756
ENSMUSG00000031879	68523	Fam96b	68523	282.3	-0.337985	0.133501	2.5317	0.011351	0.0676232
ENSMUSG00000029752	27053	Asns	27053	89.4366	-0.337359	0.202615	1.66503	0.095907	0.283346
ENSMUSG00000025804	12768	Ccr1	12768	25.2725	-0.337336	0.225547	1.49563	0.134749	0.348394
ENSMUSG00000041849	239319	Card6	239319	121.097	-0.337319	0.167154	2.01802	0.0435893	0.171411
ENSMUSG00000027637	67388	1110008F13Rik	67388	74.4888	-0.337293	0.215933	1.56203	0.118281	0.321315
ENSMUSG00000048240	14708	Gng7	14708	50.1439	-0.337262	0.222108	1.51846	0.128898	0.339063
ENSMUSG00000045284	245404	Dcaf12l1	245404	17.1738	-0.337167	0.212117	1.58953	0.111941	0.311065
ENSMUSG00000019278	13479	Dpep1	13479	1750.79	-0.337133	0.0848554	3.97303	7.09633e-05	0.00137664
ENSMUSG00000020387	76901	Phf15	76901	363.284	-0.337119	0.127817	2.63752	0.00835153	0.0539214
ENSMUSG00000021357	66482	Exoc2	66482	162.55	-0.336763	0.163635	2.05801	0.039589	0.160651
ENSMUSG00000048648	67148	Gm9830	67148	162.042	-0.336743	0.157734	2.13488	0.0327711	0.142467
ENSMUSG00000038646	67148	Fam103a1	67148	162.042	-0.336743	0.157734	2.13488	0.0327711	0.142467
ENSMUSG00000040363	71458	Bcor	71458	291.46	-0.336601	0.143772	2.34122	0.0192208	0.0976541
ENSMUSG00000040520	242362	Manea	242362	180.505	-0.336534	0.179408	1.8758	0.0606825	0.212438
ENSMUSG00000038576	96935	Susd4	96935	8.12705	-0.336523	0.159265	2.11298	0.0346028	0.146729
ENSMUSG00000022884	13682	Eif4a2	13682	3702.66	-0.33644	0.0912916	3.68533	0.000228406	0.00356031
ENSMUSG00000046470	20672	Sox18	20672	781.006	-0.336438	0.131063	2.567	0.0102582	0.0626179
ENSMUSG00000041654	69806	Slc39a11	69806	43.3727	-0.336301	0.214661	1.56667	0.117193	0.31983
ENSMUSG00000057788	234374	Ddx49	234374	116.901	-0.336267	0.188001	1.78864	0.0736724	0.239812
ENSMUSG00000026656	14130	Fcgr2b	14130	154.026	-0.336217	0.173563	1.93714	0.0527277	0.193925
ENSMUSG00000003382	27049	Etv3	27049	234.417	-0.336178	0.140289	2.39633	0.0165603	0.08872
ENSMUSG00000016995	17183	Matn4	17183	78.1216	-0.336148	0.198195	1.69605	0.0898772	0.272065
ENSMUSG00000030329	319352	C530028O21Rik	319352	324.269	-0.336024	0.120443	2.7899	0.0052725	0.0386031
ENSMUSG00000032777	233863	Gtf3c1	233863	580.618	-0.335989	0.0949908	3.53707	0.000404597	0.00547673
ENSMUSG00000040276	23969	Pacsin1	23969	31.756	-0.33585	0.15115	2.22197	0.0262855	0.121355
ENSMUSG00000038070	338349	Cntln	338349	187.286	-0.335772	0.179811	1.86736	0.0618511	0.215085
ENSMUSG00000028064	20351	Sema4a	20351	112.217	-0.335719	0.193367	1.73618	0.0825326	0.257961
ENSMUSG00000056091	20454	St3gal5	20454	610.851	-0.335642	0.10685	3.14123	0.00168237	0.0163061
ENSMUSG00000031666	19651	Rbl2	19651	374.089	-0.335456	0.113943	2.94406	0.00323932	0.0269261
ENSMUSG00000020953	12810	Coch	12810	35.3969	-0.335455	0.225296	1.48895	0.1365	0.351598
ENSMUSG00000029270	67266	Fam69a	67266	95.4037	-0.335408	0.219663	1.52692	0.126782	0.335696
ENSMUSG00000023945	63993	Slc5a7	63993	138.17	-0.335371	0.141382	2.37208	0.0176882	0.0923818
ENSMUSG00000021792	70564	5730469M10Rik	70564	299.801	-0.335314	0.143078	2.34357	0.0191003	0.0973037
ENSMUSG00000044026	240660	Tmem20	240660	18.7089	-0.33527	0.197405	1.69839	0.0894348	0.271047
ENSMUSG00000027896	229699	Slc16a4	229699	12.2887	-0.335197	0.193501	1.73227	0.083225	0.259082
ENSMUSG00000031665	58198	Sall1	58198	48.7645	-0.335187	0.220896	1.5174	0.129167	0.339534
ENSMUSG00000060212	270109	Pcnxl2	270109	35.1011	-0.335102	0.222699	1.50473	0.132394	0.344187
ENSMUSG00000024261	20983	Syt4	20983	44.706	-0.33473	0.144363	2.31867	0.0204127	0.101975
ENSMUSG00000028396	71886	2310002L09Rik	71886	91.3825	-0.334707	0.19514	1.71521	0.0863062	0.265936
ENSMUSG00000034285	18082	Nipsnap1	18082	66.0567	-0.334631	0.21553	1.5526	0.12052	0.325403
ENSMUSG00000090958	434215	Lrrc32	434215	545.989	-0.334568	0.107299	3.11809	0.00182029	0.0172991
ENSMUSG00000004462	70573	Tbccd1	70573	143.443	-0.334536	0.174974	1.91192	0.0558868	0.201721
ENSMUSG00000020034	216198	Tcp11l2	216198	536.155	-0.3345	0.110184	3.03582	0.00239881	0.0214743
ENSMUSG00000056313	69068	1810011O10Rik	69068	962.931	-0.334491	0.0861997	3.88043	0.000104274	0.00190643
ENSMUSG00000030380	109889	Mzf1	109889	6.82082	-0.334276	0.166162	2.01175	0.0442467	0.173132
ENSMUSG00000026723	13434	Trdmt1	13434	67.4109	-0.334244	0.220056	1.51891	0.128786	0.339005
ENSMUSG00000047793	208777	Sned1	208777	146.699	-0.33413	0.180534	1.85079	0.0641999	0.219701
ENSMUSG00000022438	170736	Parvb	170736	1354.03	-0.334108	0.0703319	4.75045	2.02963e-06	7.48488e-05
ENSMUSG00000071266	74149	Zfp946	74149	74.288	-0.334044	0.224534	1.48772	0.136825	0.351655
ENSMUSG00000029121	12933	Crmp1	12933	48.4375	-0.333828	0.181229	1.84202	0.065472	0.222258
ENSMUSG00000033439	229780	Ccdc76	229780	24.4028	-0.33376	0.222138	1.50249	0.132971	0.34539
ENSMUSG00000050714	320633	Zbtb26	320633	67.3766	-0.333607	0.214623	1.55438	0.120093	0.324666
ENSMUSG00000020787	18436	P2rx1	18436	18.2151	-0.333592	0.206715	1.61378	0.106576	0.301483
ENSMUSG00000031400	14381	G6pdx	14381	294.971	-0.333466	0.138165	2.41354	0.0157986	0.0858953
ENSMUSG00000027134	99010	Lpcat4	99010	107.184	-0.33321	0.172742	1.92894	0.0537378	0.196592
ENSMUSG00000023031	109901	Cela1	109901	24.6604	-0.333205	0.22267	1.49641	0.134547	0.347942
ENSMUSG00000039530	80286	Tusc3	80286	199.997	-0.333075	0.164731	2.02193	0.0431831	0.170453
ENSMUSG00000016319	11740	Slc25a5	11740	1973.22	-0.332979	0.106993	3.11214	0.00185736	0.0175083
ENSMUSG00000028879	100226	Stx12	100226	712.266	-0.332897	0.103563	3.21445	0.00130695	0.013686
ENSMUSG00000021356	16364	Irf4	16364	32.9315	-0.33283	0.225451	1.47628	0.139868	0.356684
ENSMUSG00000034829	234404	Nxnl1	234404	4.50663	-0.332608	0.141957	2.34301	0.0191287	NA
ENSMUSG00000067424	240068	Zfp563	240068	86.1088	-0.3326	0.202675	1.64105	0.100787	0.291231
ENSMUSG00000070390	637515	Nlrp1b	637515	20.3189	-0.332488	0.22461	1.48029	0.138796	0.355084
ENSMUSG00000027365	58800	Trpm7	58800	1304.25	-0.332456	0.113418	2.93124	0.00337614	0.0276979
ENSMUSG00000073565	71373	Prr16	71373	17.5614	-0.332102	0.214934	1.54514	0.122313	0.328311
ENSMUSG00000019927	216080	Ube2d1	216080	452.984	-0.331962	0.150862	2.20043	0.0277761	0.126384
ENSMUSG00000046079	231549	Lrrc8d	231549	98.9817	-0.331962	0.210702	1.5755	0.115141	0.316303
ENSMUSG00000026778	18761	Prkcq	18761	47.9617	-0.331945	0.199876	1.66076	0.0967624	0.284754
ENSMUSG00000024862	16594	Klc2	16594	531.021	-0.331869	0.0969758	3.42218	0.000621205	0.00763628
ENSMUSG00000028426	19359	Rad23b	19359	863.368	-0.331801	0.12165	2.72751	0.00638141	0.0445851
ENSMUSG00000033732	101943	Sf3b3	101943	783.4	-0.331746	0.102985	3.22129	0.00127613	0.0134649
ENSMUSG00000026069	17082	Il1rl1	17082	17.2834	-0.331667	0.219188	1.51316	0.130239	0.340714
ENSMUSG00000053950	240442	Adnp2	240442	153.507	-0.331547	0.163971	2.02199	0.0431779	0.170453
ENSMUSG00000012705	57264	Retn	57264	21.7339	-0.331328	0.211104	1.5695	0.116532	0.318756
ENSMUSG00000034724	231464	Cnot6l	231464	157.543	-0.331295	0.183218	1.80821	0.0705743	0.233039
ENSMUSG00000030759	67420	Far1	67420	383.944	-0.331271	0.12354	2.68149	0.00732947	0.0494298
ENSMUSG00000020091	13688	Eif4ebp2	13688	150.06	-0.331225	0.169308	1.95634	0.0504254	0.188718
ENSMUSG00000070420	666311	Zfp498	666311	70.8015	-0.331165	0.190901	1.73475	0.0827852	0.258458
ENSMUSG00000013089	104156	Etv5	104156	99.7908	-0.331049	0.200392	1.65201	0.0985331	0.287333
ENSMUSG00000001964	13726	Emd	13726	350.756	-0.330928	0.129062	2.5641	0.0103444	0.0629914
ENSMUSG00000021785	59007	Ngly1	59007	262.962	-0.330844	0.15325	2.15885	0.0308618	0.136521
ENSMUSG00000078816	18752	Prkcc	18752	150.398	-0.330835	0.153699	2.15249	0.0313589	0.138154
ENSMUSG00000030161	57436	Gabarapl1	57436	841.353	-0.330812	0.113745	2.90838	0.00363309	0.0292973
ENSMUSG00000029992	14583	Gfpt1	14583	374.253	-0.330477	0.123808	2.66926	0.00760187	0.0505899
ENSMUSG00000029020	170731	Mfn2	170731	2052.62	-0.330461	0.118087	2.79846	0.00513469	0.0377793
ENSMUSG00000062270	21761	Morf4l1	21761	2137.36	-0.330343	0.0754509	4.37825	1.19635e-05	0.000333127
ENSMUSG00000026923	18128	Notch1	18128	560.592	-0.330329	0.118847	2.77944	0.00544527	0.0396465
ENSMUSG00000030557	17258	Mef2a	17258	356.157	-0.330286	0.139739	2.36359	0.018099	0.0937182
ENSMUSG00000036745	70892	Ttll7	70892	158.563	-0.330243	0.193316	1.70831	0.0875792	0.267838
ENSMUSG00000001098	330171	Kctd10	330171	516.376	-0.330059	0.126241	2.61451	0.00893546	0.0565964
ENSMUSG00000045930	66864	Clec14a	66864	539.264	-0.330014	0.104619	3.15443	0.00160813	0.0157684
ENSMUSG00000049791	14366	Fzd4	14366	167.772	-0.329893	0.167925	1.96453	0.0494685	0.186014
ENSMUSG00000074165	67607	Zfp788	67607	294.418	-0.329772	0.165209	1.99609	0.0459243	0.177363
ENSMUSG00000020650	12033	Bcap29	12033	156.906	-0.329651	0.195263	1.68824	0.0913643	0.274747
ENSMUSG00000051557	433813	Pusl1	433813	67.9451	-0.329575	0.199989	1.64797	0.0993586	0.288848
ENSMUSG00000001436	20509	Slc19a1	20509	27.8125	-0.329479	0.224942	1.46473	0.142994	0.360826
ENSMUSG00000045210	70675	Vcpip1	70675	132.839	-0.329476	0.200473	1.64349	0.100281	0.29047
ENSMUSG00000026979	215632	Psd4	215632	27.4834	-0.329347	0.218589	1.5067	0.131888	0.343345
ENSMUSG00000038642	13040	Ctss	13040	354.577	-0.329273	0.146673	2.24495	0.0247711	0.116353
ENSMUSG00000019779	14302	Frk	14302	23.114	-0.329112	0.222649	1.47817	0.139363	0.356001
ENSMUSG00000016637	67042	Ift27	67042	54.49	-0.32901	0.21808	1.50866	0.131385	0.342507
ENSMUSG00000034009	381489	Rxfp1	381489	192.39	-0.328857	0.175824	1.87038	0.0614311	0.214018
ENSMUSG00000062257	330908	Opcml	330908	82.7456	-0.328849	0.217268	1.51356	0.130136	0.340603
ENSMUSG00000003206	50498	Ebi3	50498	4.49932	-0.328833	0.155343	2.11683	0.0342747	NA
ENSMUSG00000024165	52009	Hn1l	52009	90.9018	-0.328743	0.200701	1.63797	0.101428	0.292446
ENSMUSG00000039158	100182	Akna	100182	222.024	-0.328673	0.146724	2.24008	0.0250857	0.117067
ENSMUSG00000078861	353208	Zfp931	353208	33.5874	-0.328586	0.22442	1.46416	0.143151	0.361042
ENSMUSG00000020572	59027	Nampt	59027	811.528	-0.328511	0.114637	2.86566	0.00416143	0.0324167
ENSMUSG00000061306	72055	Slc38a10	72055	1238.62	-0.32839	0.101607	3.23195	0.0012295	0.0130732
ENSMUSG00000005362	58799	Crbn	58799	261.618	-0.328202	0.144885	2.26526	0.0234968	0.112598
ENSMUSG00000025510	12476	Cd151	12476	1355.59	-0.328162	0.0782456	4.194	2.7408e-05	0.00064443
ENSMUSG00000030643	75985	Rab30	75985	73.054	-0.328138	0.21574	1.52099	0.128263	0.338098
ENSMUSG00000033460	78248	Armcx1	78248	249.813	-0.327877	0.145635	2.25136	0.0243629	0.115331
ENSMUSG00000041720	224020	Pi4ka	224020	870.262	-0.327872	0.104332	3.14257	0.00167472	0.0162718
ENSMUSG00000052928	269037	Ctif	269037	204.99	-0.327714	0.151847	2.15818	0.0309138	0.136712
ENSMUSG00000042426	218629	Dhx29	218629	253.462	-0.327668	0.149952	2.18515	0.0288777	0.130221
ENSMUSG00000067235	15007	H2-Q10	15007	4.86856	-0.327483	0.160412	2.04152	0.0411994	NA
ENSMUSG00000030443	213011	Zfp583	213011	28.6982	-0.327342	0.22368	1.46344	0.143347	0.361462
ENSMUSG00000024030	11307	Abcg1	11307	159.774	-0.327259	0.149092	2.19502	0.028162	0.127605
ENSMUSG00000021830	70561	Txndc16	70561	405.674	-0.327076	0.141416	2.31286	0.0207301	0.103207
ENSMUSG00000041075	14369	Fzd7	14369	372.199	-0.327048	0.12765	2.56206	0.0104055	0.0632866
ENSMUSG00000029999	21802	Tgfa	21802	73.7595	-0.327037	0.194824	1.67863	0.0932239	0.278401
ENSMUSG00000033184	66676	Tmed7	66676	529.784	-0.327002	0.133922	2.44173	0.0146169	0.0814923
ENSMUSG00000049502	209200	Dtx3l	209200	236.244	-0.326951	0.155299	2.1053	0.0352648	0.148608
ENSMUSG00000018931	24083	Gm16515	24083	166.057	-0.326852	0.149463	2.18684	0.0287541	0.129741
ENSMUSG00000024014	18712	Pim1	18712	174.175	-0.32679	0.158998	2.05531	0.0398492	0.16138
ENSMUSG00000019852	215821	D10Bwg1379e	215821	38.0525	-0.326663	0.222397	1.46883	0.141878	0.359089
ENSMUSG00000054477	140492	Kcnn2	140492	41.2933	-0.326471	0.220536	1.48035	0.138779	0.355084
ENSMUSG00000031963	73230	Bmper	73230	60.8321	-0.326455	0.220108	1.48315	0.138033	0.35392
ENSMUSG00000020732	58222	Rab37	58222	18.0918	-0.32639	0.216401	1.50827	0.131486	0.34271
ENSMUSG00000025318	57340	Jph3	57340	11.5616	-0.326101	0.156286	2.08657	0.0369272	0.153359
ENSMUSG00000041685	218503	Fcho2	218503	614.206	-0.325942	0.153068	2.12939	0.0332217	0.143354
ENSMUSG00000074282	22756	Zfp94	22756	38.3077	-0.325832	0.221848	1.46872	0.141909	0.359108
ENSMUSG00000050919	238803	Zfp366	238803	36.7135	-0.325736	0.225369	1.44534	0.148362	0.369013
ENSMUSG00000062070	18655	Pgk1	18655	990.26	-0.325619	0.133348	2.44187	0.0146114	0.0814918
ENSMUSG00000021254	70373	1700020O03Rik	70373	164.175	-0.32551	0.14658	2.22069	0.0263719	0.121679
ENSMUSG00000037706	12520	Cd81	12520	4219.57	-0.325021	0.0668474	4.86213	1.16132e-06	4.64643e-05
ENSMUSG00000002718	110750	Cse1l	110750	313.659	-0.324907	0.126712	2.56414	0.0103431	0.0629914
ENSMUSG00000021703	218442	Serinc5	218442	268.498	-0.324849	0.151051	2.1506	0.0315081	0.13857
ENSMUSG00000044501	224598	Zfp758	224598	63.4738	-0.324822	0.209514	1.55036	0.121055	0.3265
ENSMUSG00000052738	56451	Suclg1	56451	2334.65	-0.324754	0.104506	3.10752	0.00188666	0.0177292
ENSMUSG00000028098	67845	Rnf115	67845	227.412	-0.324573	0.176195	1.84212	0.0654581	0.222258
ENSMUSG00000027712	11747	Anxa5	11747	1504.76	-0.324392	0.0876919	3.69923	0.000216258	0.00343469
ENSMUSG00000046324	226090	Ermp1	226090	251.342	-0.324378	0.140423	2.31001	0.0208876	0.103684
ENSMUSG00000025809	16412	Itgb1	16412	3886.79	-0.324312	0.0984443	3.29437	0.000986426	0.0110398
ENSMUSG00000001175	12314	Calm1	12314	3036.12	-0.324143	0.106866	3.03317	0.00241997	0.0215997
ENSMUSG00000036438	12314	Calm2	12314	3036.12	-0.324143	0.106866	3.03317	0.00241997	0.0215997
ENSMUSG00000019370	12314	Calm3	12314	3036.12	-0.324143	0.106866	3.03317	0.00241997	0.0215997
ENSMUSG00000015806	110391	Qdpr	110391	107.926	-0.323853	0.184819	1.75227	0.0797279	0.25263
ENSMUSG00000030031	243574	Kbtbd8	243574	8.45505	-0.323743	0.176785	1.83128	0.0670587	0.225618
ENSMUSG00000022186	67041	Oxct1	67041	3068.43	-0.323699	0.119923	2.69922	0.00695031	0.0475701
ENSMUSG00000031554	11499	Adam5	11499	5.48338	-0.323442	0.155483	2.08024	0.0375038	NA
ENSMUSG00000067242	56839	Lgi1	56839	40.929	-0.323425	0.225338	1.43529	0.151205	0.373443
ENSMUSG00000050558	246313	Prokr2	246313	3.09427	-0.323423	0.140879	2.29575	0.02169	NA
ENSMUSG00000027524	13616	Edn3	13616	28.5912	-0.323419	0.142563	2.2686	0.0232927	0.111983
ENSMUSG00000044447	68813	Dock5	68813	171.762	-0.323215	0.157473	2.0525	0.0401206	0.162069
ENSMUSG00000044150	382252	A830080D01Rik	382252	82.1534	-0.32316	0.212879	1.51804	0.129003	0.339163
ENSMUSG00000020064	67345	Herc4	67345	425.04	-0.32259	0.139551	2.31162	0.0207987	0.103378
ENSMUSG00000056947	17116	Mab21l1	17116	26.0132	-0.322543	0.166314	1.93936	0.0524573	0.193474
ENSMUSG00000036766	227325	Dner	227325	53.3991	-0.322429	0.141628	2.27659	0.0228107	0.110544
ENSMUSG00000038563	101592	Eftud1	101592	146.496	-0.322421	0.160197	2.01265	0.0441517	0.172902
ENSMUSG00000049858	211389	Suox	211389	157.275	-0.322355	0.174059	1.85199	0.0640276	0.219401
ENSMUSG00000072235	22142	Tuba1a	22142	29.5862	-0.322202	0.221858	1.45229	0.146421	0.365992
ENSMUSG00000034282	14027	Evpl	14027	25.641	-0.32219	0.22429	1.43649	0.150864	0.37315
ENSMUSG00000057738	20740	Spna2	20740	4601.79	-0.32214	0.0641444	5.02211	5.11073e-07	2.4073e-05
ENSMUSG00000032131	192663	Abcg4	192663	50.1183	-0.322116	0.217945	1.47796	0.139417	0.356001
ENSMUSG00000027175	320554	Tcp11l1	320554	32.5185	-0.322099	0.22477	1.43301	0.151854	0.37443
ENSMUSG00000022339	55960	Ebag9	55960	126.712	-0.321866	0.192541	1.67167	0.0945892	0.280649
ENSMUSG00000049176	333605	Frmpd4	333605	4.61761	-0.321469	0.14006	2.29523	0.0217198	NA
ENSMUSG00000032554	22041	Trf	22041	1052.4	-0.321317	0.147339	2.1808	0.029198	0.131274
ENSMUSG00000047307	93884	Pcdhb13	93884	8.27696	-0.321001	0.181885	1.76486	0.0775873	0.248279
ENSMUSG00000027109	20687	Sp3	20687	463.574	-0.321001	0.150466	2.13338	0.0328938	0.142508
ENSMUSG00000047992	240479	Fam69c	240479	7.63695	-0.320895	0.176528	1.81782	0.069092	0.230459
ENSMUSG00000013662	67979	Atad1	67979	475.027	-0.320679	0.150615	2.12913	0.0332431	0.143378
ENSMUSG00000003418	241230	St8sia6	241230	21.3158	-0.320498	0.200809	1.59603	0.110482	0.308779
ENSMUSG00000050088	67912	1600012H06Rik	67912	205.917	-0.320004	0.19088	1.67646	0.0936475	0.278964
ENSMUSG00000019505	22187	Ubb	22187	887.383	-0.319613	0.0982555	3.25287	0.00114246	0.012365
ENSMUSG00000037242	29876	Clic4	29876	3463.28	-0.319588	0.0851229	3.75442	0.000173741	0.00286786
ENSMUSG00000021709	59079	Erbb2ip	59079	897.656	-0.319468	0.118741	2.69046	0.00713542	0.048467
ENSMUSG00000022686	108105	B3gnt5	108105	10.5791	-0.31941	0.184044	1.73551	0.0826514	0.258205
ENSMUSG00000024998	74055	Plce1	74055	829.089	-0.318981	0.113209	2.81762	0.00483806	0.0361242
ENSMUSG00000037949	102566	Ano10	102566	365.745	-0.318815	0.145484	2.1914	0.0284229	0.12863
ENSMUSG00000018733	103737	Pex12	103737	113.106	-0.318738	0.206995	1.53983	0.123601	0.330233
ENSMUSG00000040848	108735	Sft2d2	108735	467.713	-0.318717	0.111799	2.8508	0.00436088	0.0335025
ENSMUSG00000028883	20346	Sema3a	20346	29.5856	-0.318583	0.223444	1.42579	0.15393	0.377041
ENSMUSG00000019528	27357	Gyg	27357	1244.09	-0.318144	0.097906	3.24948	0.00115614	0.0124863
ENSMUSG00000043183	319719	4732471D19Rik	319719	111.937	-0.318073	0.177887	1.78807	0.0737655	0.239908
ENSMUSG00000020220	230895	Vps13d	230895	746.341	-0.31802	0.101695	3.12719	0.00176484	0.0168702
ENSMUSG00000034135	70661	Sik3	70661	535.793	-0.318012	0.115359	2.75672	0.00583844	0.0417781
ENSMUSG00000035799	22160	Twist1	22160	90.4518	-0.317998	0.209417	1.51849	0.128892	0.339063
ENSMUSG00000034663	140780	Bmp2k	140780	103.068	-0.3179	0.187841	1.69239	0.0905723	0.272915
ENSMUSG00000022620	11883	Arsa	11883	320.3	-0.31786	0.127746	2.48822	0.0128384	0.0741572
ENSMUSG00000026727	20163	Rsu1	20163	504.553	-0.317633	0.121478	2.61473	0.00892968	0.0565871
ENSMUSG00000024018	68597	1110021J02Rik	68597	318.478	-0.317456	0.139784	2.27106	0.0231435	0.111552
ENSMUSG00000021636	218518	Marveld2	218518	8.66409	-0.317282	0.19375	1.63759	0.101508	0.292565
ENSMUSG00000024283	225131	Wac	225131	610.987	-0.317214	0.126939	2.49895	0.0124563	0.0726059
ENSMUSG00000079168	70192	Cd209g	70192	63.4643	-0.317108	0.190839	1.66166	0.0965816	0.28444
ENSMUSG00000029798	67138	Herc6	67138	208.574	-0.317085	0.174326	1.81892	0.0689239	0.23001
ENSMUSG00000009207	69605	Lnp	69605	198.087	-0.31707	0.16776	1.89002	0.0587554	0.208125
ENSMUSG00000037236	17184	Matr3	17184	1390.21	-0.317052	0.170556	1.85893	0.0630369	0.217458
ENSMUSG00000032202	11891	Rab27a	11891	113.198	-0.317048	0.160337	1.97738	0.0479985	0.182102
ENSMUSG00000027198	14043	Ext2	14043	568.636	-0.317044	0.135687	2.33659	0.0194606	0.0984092
ENSMUSG00000053398	236539	Phgdh	236539	87.0366	-0.316752	0.195084	1.62367	0.104446	0.297798
ENSMUSG00000041763	22019	Tpp2	22019	390.442	-0.316747	0.171113	1.85109	0.0641559	0.219664
ENSMUSG00000062232	76089	Rapgef2	76089	347.677	-0.316697	0.13726	2.30728	0.0210392	0.104349
ENSMUSG00000051043	70355	Gprc5c	70355	79.1322	-0.316604	0.199632	1.58593	0.112754	0.312415
ENSMUSG00000021482	66129	1110018J18Rik	66129	142.266	-0.316551	0.162984	1.94222	0.0521105	0.192596
ENSMUSG00000033157	213012	Abhd10	213012	107.555	-0.316374	0.177484	1.78255	0.0746596	0.242295
ENSMUSG00000021418	208366	Rpp40	208366	40.4173	-0.316371	0.225243	1.40458	0.160147	0.385515
ENSMUSG00000028862	53608	Map3k6	53608	496.036	-0.316095	0.107767	2.93313	0.00335561	0.0275894
ENSMUSG00000020436	14406	Gabrg2	14406	4.53219	-0.315951	0.139104	2.27134	0.0231267	NA
ENSMUSG00000016481	12946	Cr1l	12946	372.831	-0.315802	0.117554	2.68643	0.00722191	0.0489445
ENSMUSG00000056553	19276	Ptprn2	19276	59.414	-0.315522	0.148051	2.13118	0.0330743	0.142963
ENSMUSG00000026100	17700	Mstn	17700	14.5085	-0.31551	0.206273	1.52958	0.126121	0.334612
ENSMUSG00000007458	17113	M6pr	17113	723.712	-0.315436	0.0988371	3.19147	0.00141551	0.0144416
ENSMUSG00000001280	20683	Sp1	20683	662.946	-0.315272	0.11607	2.71623	0.00660309	0.0457766
ENSMUSG00000031256	108062	Cstf2	108062	193.388	-0.315138	0.171554	1.83696	0.066216	0.223679
ENSMUSG00000039304	22035	Tnfsf10	22035	224.683	-0.3151	0.14907	2.11377	0.0345345	0.146634
ENSMUSG00000038552	64339	Fndc4	64339	120.914	-0.314992	0.156928	2.00724	0.044724	0.174375
ENSMUSG00000024639	14682	Gnaq	14682	1356.11	-0.314935	0.101241	3.11075	0.00186615	0.0175802
ENSMUSG00000024136	66705	Dnase1l2	66705	48.8225	-0.314798	0.207183	1.51942	0.128657	0.338819
ENSMUSG00000038068	218215	Rnf144b	218215	257.839	-0.314714	0.130038	2.42017	0.0155131	0.0848311
ENSMUSG00000029147	14208	Ppm1g	14208	657.748	-0.314656	0.106362	2.95834	0.00309304	0.0259975
ENSMUSG00000048234	67702	Rnf149	67702	240.218	-0.314567	0.174037	1.80748	0.0706877	0.233311
ENSMUSG00000026111	67387	Unc50	67387	204.821	-0.314557	0.15541	2.02404	0.042966	0.169886
ENSMUSG00000056498	320782	Tmem154	320782	52.2041	-0.314291	0.224839	1.39785	0.162157	0.388571
ENSMUSG00000069206	238692	Zfp874a	238692	76.1221	-0.314196	0.219709	1.43006	0.1527	0.375633
ENSMUSG00000021096	19042	Ppm1a	19042	670.019	-0.313993	0.0925604	3.3923	0.000693076	0.00832352
ENSMUSG00000022099	13829	Epb4.9	13829	349.461	-0.31393	0.164721	1.90583	0.0566726	0.203779
ENSMUSG00000030237	28250	Slco1a4	28250	16.5361	-0.313892	0.184669	1.69976	0.0891763	0.270807
ENSMUSG00000031661	93960	Nkd1	93960	204.478	-0.313715	0.185164	1.69426	0.0902162	0.272408
ENSMUSG00000029710	13846	Ephb4	13846	1560.71	-0.313635	0.0678171	4.62472	3.75099e-06	0.000126881
ENSMUSG00000024726	67383	2410127L17Rik	67383	33.1611	-0.313496	0.224658	1.39544	0.162884	0.389394
ENSMUSG00000025742	110639	Prps2	110639	206.586	-0.313439	0.16889	1.85588	0.0634705	0.218306
ENSMUSG00000029715	74097	Pop7	74097	92.1641	-0.313244	0.204285	1.53337	0.125186	0.332772
ENSMUSG00000025728	14755	Pigq	14755	217.718	-0.313116	0.14677	2.13338	0.0328933	0.142508
ENSMUSG00000032850	269695	Rnft2	269695	83.5299	-0.313072	0.200057	1.56491	0.117603	0.320482
ENSMUSG00000032773	12669	Chrm1	12669	18.2618	-0.312942	0.139559	2.24236	0.0249379	0.116839
ENSMUSG00000059623	258822	Olfr39	258822	8.69425	-0.312817	0.194227	1.61058	0.107272	0.302603
ENSMUSG00000015342	22439	Xk	22439	29.4276	-0.312715	0.22375	1.39761	0.16223	0.388571
[truncated: 21,632 more rows]

## Sheet: Supplementary Data 3
Supplementary Data 3: GO-term analysis using PANTHER of upregulated genes in whole-tissue RNA-seq of the DelB SAN
PANTHER GO-Slim Biological Process- Upregulated in DelB	Mus musculus - REFLIST (21997)	Client Text Box Input (875)	Client Text Box Input (expected)	Client Text Box Input (over/under)	Client Text Box Input (fold Enrichment)	Client Text Box Input (raw P-value)	Client Text Box Input (FDR)	neglog10fdr
immune system process (GO:0002376)	999	5	39.74	-	0.13	9.89e-12	1.1e-08	7.95861
cellular nitrogen compound metabolic process (GO:0034641)	3200	206	127.29	+	1.62	5.99e-12	1.33e-08	7.87615
ribonucleoprotein complex biogenesis (GO:0022613)	217	35	8.63	+	4.05	4.27e-11	3.16e-08	7.50031
RNA metabolic process (GO:0016070)	2346	158	93.32	+	1.69	1.58e-10	7e-08	7.1549
gene expression (GO:0010467)	2942	188	117.03	+	1.61	1.4e-10	7.76e-08	7.11014
cellular metabolic process (GO:0044237)	5365	298	213.41	+	1.4	3.91e-10	1.45e-07	6.83863
immune response (GO:0006955)	824	4	32.78	-	0.12	7.91e-10	2.51e-07	6.60033
ribosome biogenesis (GO:0042254)	159	27	6.32	+	4.27	2.68e-09	7.43e-07	6.12901
nucleobase-containing compound metabolic process (GO:0006139)	2857	178	113.65	+	1.57	3.04e-09	7.5e-07	6.12494
nucleic acid metabolic process (GO:0090304)	2613	166	103.94	+	1.6	3.71e-09	8.24e-07	6.08407
RNA processing (GO:0006396)	474	50	18.85	+	2.65	4.21e-09	8.5e-07	6.07058
heterocycle metabolic process (GO:0046483)	2904	178	115.52	+	1.54	9.72e-09	1.8e-06	5.74473
cellular aromatic compound metabolic process (GO:0006725)	2914	178	115.91	+	1.54	1.36e-08	2.15e-06	5.66756
mRNA metabolic process (GO:0016071)	318	38	12.65	+	3	1.31e-08	2.23e-06	5.6517
primary metabolic process (GO:0044238)	5388	290	214.32	+	1.35	1.68e-08	2.33e-06	5.63264
chromatin organization (GO:0006325)	117	22	4.65	+	4.73	1.58e-08	2.34e-06	5.63078
nitrogen compound metabolic process (GO:0006807)	5121	278	203.7	+	1.36	1.92e-08	2.5e-06	5.60206
macromolecule metabolic process (GO:0043170)	5006	271	199.13	+	1.36	4.75e-08	5.55e-06	5.25571
cellular nitrogen compound biosynthetic process (GO:0044271)	2284	145	90.85	+	1.6	4.72e-08	5.82e-06	5.23508
ribonucleoprotein complex assembly (GO:0022618)	94	19	3.74	+	5.08	5.51e-08	6.12e-06	5.21325
organic cyclic compound metabolic process (GO:1901360)	2982	178	118.62	+	1.5	5.98e-08	6.32e-06	5.19928
RNA splicing (GO:0008380)	228	30	9.07	+	3.31	6.7e-08	6.76e-06	5.17005
ribonucleoprotein complex subunit organization (GO:0071826)	98	19	3.9	+	4.87	9.8e-08	9.46e-06	5.02411
RNA splicing, via transesterification reactions (GO:0000375)	181	25	7.2	+	3.47	3.65e-07	3.12e-05	4.50585
RNA splicing, via transesterification reactions with bulged adenosine as nucleophile (GO:0000377)	181	25	7.2	+	3.47	3.65e-07	3.24e-05	4.48945
mRNA splicing, via spliceosome (GO:0000398)	181	25	7.2	+	3.47	3.65e-07	3.38e-05	4.47108
organic substance metabolic process (GO:0071704)	5940	305	236.28	+	1.29	5.71e-07	4.69e-05	4.32883
ribosomal small subunit biogenesis (GO:0042274)	50	13	1.99	+	6.54	6.12e-07	4.85e-05	4.31426
macromolecule biosynthetic process (GO:0009059)	2265	139	90.1	+	1.54	6.59e-07	5.04e-05	4.29757
metabolic process (GO:0008152)	6168	314	245.35	+	1.28	7.65e-07	5.48e-05	4.26122
mRNA processing (GO:0006397)	230	28	9.15	+	3.06	7.55e-07	5.59e-05	4.25259
cellular macromolecule biosynthetic process (GO:0034645)	2260	137	89.9	+	1.52	1.53e-06	0.000106	3.97469
cellular biosynthetic process (GO:0044249)	2666	156	106.05	+	1.47	1.68e-06	0.000113	3.94692
response to bacterium (GO:0009617)	356	0	14.16	-	< 0.01	1.87e-06	0.000122	3.91364
chromatin remodeling (GO:0006338)	77	15	3.06	+	4.9	2.05e-06	0.000126	3.89963
cellular macromolecule metabolic process (GO:0044260)	3849	210	153.11	+	1.37	2.02e-06	0.000128	3.89279
amide biosynthetic process (GO:0043604)	304	32	12.09	+	2.65	2.27e-06	0.000136	3.86646
biosynthetic process (GO:0009058)	2713	157	107.92	+	1.45	3.31e-06	0.000193	3.71444
regulation of immune system process (GO:0002682)	465	2	18.5	-	0.11	3.96e-06	0.00022	3.65758
non-membrane-bounded organelle assembly (GO:0140694)	129	19	5.13	+	3.7	3.92e-06	0.000223	3.6517
organic substance biosynthetic process (GO:1901576)	2708	156	107.72	+	1.45	4.2e-06	0.000227	3.64397
cellular component biogenesis (GO:0044085)	990	71	39.38	+	1.8	5.24e-06	0.000277	3.55752
translation (GO:0006412)	262	28	10.42	+	2.69	7.43e-06	0.000375	3.42597
translational elongation (GO:0006414)	262	28	10.42	+	2.69	7.43e-06	0.000384	3.41567
peptide biosynthetic process (GO:0043043)	265	28	10.54	+	2.66	9.02e-06	0.000417	3.37986
biological process involved in interspecies interaction between organisms (GO:0044419)	500	3	19.89	-	0.15	8.94e-06	0.000422	3.37469
response to other organism (GO:0051707)	500	3	19.89	-	0.15	8.94e-06	0.000431	3.36552
positive regulation of immune system process (GO:0002684)	379	1	15.08	-	0.07	9.7e-06	0.000439	3.35754
response to external biotic stimulus (GO:0043207)	500	3	19.89	-	0.15	8.94e-06	0.000441	3.35556
cellular process (GO:0009987)	10403	479	413.81	+	1.16	1.57e-05	0.000696	3.15739
regulation of gene expression (GO:0010468)	2053	122	81.66	+	1.49	1.64e-05	0.000714	3.1463
humoral immune response (GO:0006959)	291	0	11.58	-	< 0.01	1.88e-05	0.000805	3.0942
defense response to bacterium (GO:0042742)	297	0	11.81	-	< 0.01	2.02e-05	0.000847	3.07212
defense response (GO:0006952)	559	5	22.24	-	0.22	2.94e-05	0.00121	2.91721
response to external stimulus (GO:0009605)	768	10	30.55	-	0.33	3.52e-05	0.00142	2.84771
cellular component organization or biogenesis (GO:0071840)	2745	152	109.19	+	1.39	4.07e-05	0.00161	2.79317
regulation of immune response (GO:0050776)	344	1	13.68	-	0.07	4.67e-05	0.00182	2.73993
response to biotic stimulus (GO:0009607)	501	4	19.93	-	0.2	4.86e-05	0.00186	2.73049
regulation of RNA metabolic process (GO:0051252)	1813	108	72.12	+	1.5	4.97e-05	0.00187	2.72816
regulation of metabolic process (GO:0019222)	2648	147	105.33	+	1.4	6e-05	0.00222	2.65365
lymphocyte mediated immunity (GO:0002449)	261	0	10.38	-	< 0.01	6.15e-05	0.00224	2.64975
defense response to other organism (GO:0098542)	430	3	17.1	-	0.18	7.05e-05	0.00252	2.5986
regulation of macromolecule biosynthetic process (GO:0010556)	1795	106	71.4	+	1.48	7.88e-05	0.00278	2.55596
regulation of biosynthetic process (GO:0009889)	1820	107	72.4	+	1.48	8.71e-05	0.00289	2.5391
regulation of macromolecule metabolic process (GO:0060255)	2525	140	100.44	+	1.39	8.48e-05	0.0029	2.5376
regulation of cellular biosynthetic process (GO:0031326)	1814	107	72.16	+	1.48	8.41e-05	0.00292	2.53462
response to stimulus (GO:0050896)	3629	102	144.35	-	0.71	8.7e-05	0.00293	2.53313
adaptive immune response based on somatic recombination of immune receptors built from immunoglobulin superfamily domains (GO:0002460)	255	0	10.14	-	< 0.01	9.45e-05	0.00304	2.51713
muscle contraction (GO:0006936)	51	10	2.03	+	4.93	9.79e-05	0.00306	2.51428
cellular protein-containing complex assembly (GO:0034622)	337	30	13.41	+	2.24	9.4e-05	0.00307	2.51286
sensory perception of chemical stimulus (GO:0007606)	258	0	10.26	-	< 0.01	9.95e-05	0.00307	2.51286
cell activation (GO:0001775)	323	1	12.85	-	0.08	9.76e-05	0.0031	2.50864
regulation of cellular metabolic process (GO:0031323)	2448	136	97.38	+	1.4	0.000106	0.00322	2.49214
muscle system process (GO:0003012)	52	10	2.07	+	4.83	0.000113	0.00338	2.47108
protein-containing complex assembly (GO:0065003)	357	31	14.2	+	2.18	0.000132	0.00372	2.42946
regulation of nitrogen compound metabolic process (GO:0051171)	2350	131	93.48	+	1.4	0.000126	0.00372	2.42946
peptide metabolic process (GO:0006518)	327	29	13.01	+	2.23	0.000131	0.00373	2.42829
regulation of cellular macromolecule biosynthetic process (GO:2000112)	1791	105	71.24	+	1.47	0.000128	0.00374	2.42713
organonitrogen compound biosynthetic process (GO:1901566)	695	50	27.65	+	1.81	0.00013	0.00375	2.42597
positive regulation of immune response (GO:0050778)	311	1	12.37	-	0.08	0.000138	0.00379	2.42136
protein-containing complex subunit organization (GO:0043933)	441	36	17.54	+	2.05	0.00014	0.0038	2.42022
leukocyte activation (GO:0045321)	310	1	12.33	-	0.08	0.000137	0.0038	2.42022
nucleobase-containing compound biosynthetic process (GO:0034654)	1951	112	77.61	+	1.44	0.000144	0.00384	2.41567
regulation of RNA biosynthetic process (GO:2001141)	1659	98	65.99	+	1.49	0.000163	0.00421	2.37572
regulation of nucleic acid-templated transcription (GO:1903506)	1659	98	65.99	+	1.49	0.000163	0.00426	2.37059
rRNA processing (GO:0006364)	104	14	4.14	+	3.38	0.000169	0.00431	2.36552
regulation of transcription, DNA-templated (GO:0006355)	1659	98	65.99	+	1.49	0.000163	0.00431	2.36552
regulation of nucleobase-containing compound metabolic process (GO:0019219)	1867	108	74.27	+	1.45	0.000171	0.00431	2.36552
heart development (GO:0007507)	56	10	2.23	+	4.49	0.000193	0.00481	2.31785
sensory perception (GO:0007600)	300	1	11.93	-	0.08	0.000199	0.00491	2.30892
striated muscle contraction (GO:0006941)	26	7	1.03	+	6.77	0.000209	0.00505	2.29671
immune effector process (GO:0002252)	303	1	12.05	-	0.08	0.000207	0.00505	2.29671
regulation of primary metabolic process (GO:0080090)	2380	131	94.67	+	1.38	0.000213	0.00509	2.29328
muscle structure development (GO:0061061)	57	10	2.27	+	4.41	0.000219	0.00517	2.28651
chromosome organization (GO:0051276)	256	24	10.18	+	2.36	0.000226	0.00529	2.27654
aromatic compound biosynthetic process (GO:0019438)	1979	112	78.72	+	1.42	0.000253	0.00562	2.25026
biological_process (GO:0008150)	11560	515	459.84	+	1.12	0.00025	0.00565	2.24795
heterocycle biosynthetic process (GO:0018130)	1979	112	78.72	+	1.42	0.000253	0.00568	2.24565
Unclassified (UNCLASSIFIED)	10437	360	415.16	-	0.87	0.00025	0.00571	2.24336
skeletal muscle contraction (GO:0003009)	11	5	0.44	+	11.43	0.000249	0.00575	2.24033
transcription, DNA-templated (GO:0006351)	1725	100	68.62	+	1.46	0.000272	0.00587	2.23136
cellular amide metabolic process (GO:0043603)	421	34	16.75	+	2.03	0.000269	0.00592	2.22768
nucleic acid-templated transcription (GO:0097659)	1725	100	68.62	+	1.46	0.000272	0.00593	2.22695
RNA biosynthetic process (GO:0032774)	1733	100	68.94	+	1.45	0.000286	0.00611	2.21396
lymphocyte activation (GO:0046649)	292	1	11.62	-	0.09	0.000297	0.00627	2.20273
rRNA metabolic process (GO:0016072)	111	14	4.42	+	3.17	0.00031	0.0065	2.18709
organelle assembly (GO:0070925)	326	28	12.97	+	2.16	0.000357	0.0074	2.13077
striated muscle cell differentiation (GO:0051146)	29	7	1.15	+	6.07	0.00037	0.00761	2.11862
adaptive immune response (GO:0002250)	280	1	11.14	-	0.09	0.000421	0.00857	2.06702
organic cyclic compound biosynthetic process (GO:1901362)	2008	112	79.87	+	1.4	0.000437	0.00882	2.05453
cellular protein metabolic process (GO:0044267)	1820	103	72.4	+	1.42	0.000484	0.00968	2.01412
energy coupled proton transport, down electrochemical gradient (GO:0015985)	41	8	1.63	+	4.91	0.000498	0.00978	2.00966
ATP synthesis coupled proton transport (GO:0015986)	41	8	1.63	+	4.91	0.000498	0.00987	2.00568
oxidative phosphorylation (GO:0006119)	31	7	1.23	+	5.68	0.000523	0.0102	1.9914
ATP biosynthetic process (GO:0006754)	42	8	1.67	+	4.79	0.000573	0.0111	1.95468
immune response-regulating signaling pathway (GO:0002764)	266	1	10.58	-	0.09	0.000593	0.0113	1.94692
leukocyte mediated immunity (GO:0002443)	271	1	10.78	-	0.09	0.000618	0.0117	1.93181
cell recognition (GO:0008037)	201	0	8	-	< 0.01	0.000655	0.0123	1.91009
production of molecular mediator of immune response (GO:0002440)	205	0	8.15	-	< 0.01	0.000677	0.0126	1.89963
immunoglobulin mediated immune response (GO:0016064)	206	0	8.19	-	< 0.01	0.000687	0.0126	1.89963
B cell mediated immunity (GO:0019724)	206	0	8.19	-	< 0.01	0.000687	0.0127	1.8962
purine ribonucleoside triphosphate metabolic process (GO:0009205)	44	8	1.75	+	4.57	0.000751	0.0134	1.8729
purine ribonucleoside triphosphate biosynthetic process (GO:0009206)	44	8	1.75	+	4.57	0.000751	0.0136	1.86646
purine nucleoside triphosphate biosynthetic process (GO:0009145)	44	8	1.75	+	4.57	0.000751	0.0137	1.86328
purine nucleoside triphosphate metabolic process (GO:0009144)	45	8	1.79	+	4.47	0.000856	0.0152	1.81816
ribonucleoside triphosphate biosynthetic process (GO:0009201)	46	8	1.83	+	4.37	0.000971	0.017	1.76955
ribonucleoside triphosphate metabolic process (GO:0009199)	46	8	1.83	+	4.37	0.000971	0.0171	1.767
proton transmembrane transport (GO:1902600)	58	9	2.31	+	3.9	0.000985	0.0171	1.767
innate immune response (GO:0045087)	350	3	13.92	-	0.22	0.0011	0.0189	1.72354
cellular component assembly (GO:0022607)	867	55	34.49	+	1.59	0.00112	0.0191	1.71897
maturation of SSU-rRNA (GO:0030490)	36	7	1.43	+	4.89	0.00113	0.0192	1.7167
ribosomal large subunit biogenesis (GO:0042273)	48	8	1.91	+	4.19	0.00124	0.0207	1.68403
immune response-regulating cell surface receptor signaling pathway (GO:0002768)	243	1	9.67	-	0.1	0.00124	0.0208	1.68194
regulation of leukocyte activation (GO:0002694)	249	1	9.9	-	0.1	0.00127	0.0209	1.67985
ncRNA processing (GO:0034470)	187	18	7.44	+	2.42	0.00127	0.021	1.67778
regulation of cell activation (GO:0050865)	251	1	9.98	-	0.1	0.0013	0.0212	1.67366
activation of immune response (GO:0002253)	252	1	10.02	-	0.1	0.00132	0.0214	1.66959
maturation of SSU-rRNA from tricistronic rRNA transcript (SSU-rRNA, 5.8S rRNA, LSU-rRNA) (GO:0000462)	27	6	1.07	+	5.59	0.00141	0.0227	1.64397
complement activation (GO:0006956)	181	0	7.2	-	< 0.01	0.00144	0.023	1.63827
phagocytosis, engulfment (GO:0006911)	185	0	7.36	-	< 0.01	0.00149	0.0236	1.62709
ncRNA metabolic process (GO:0034660)	239	21	9.51	+	2.21	0.00152	0.0239	1.6216
positive regulation of RNA metabolic process (GO:0051254)	295	24	11.73	+	2.05	0.00169	0.0264	1.5784
positive regulation of nitrogen compound metabolic process (GO:0051173)	568	39	22.59	+	1.73	0.0017	0.0265	1.57675
cellular component organization (GO:0016043)	2624	136	104.38	+	1.3	0.00177	0.0273	1.56384
regulation of lymphocyte activation (GO:0051249)	234	1	9.31	-	0.11	0.00179	0.0274	1.56225
immune response-activating signal transduction (GO:0002757)	239	1	9.51	-	0.11	0.00184	0.0278	1.55596
immune response-activating cell surface receptor signaling pathway (GO:0002429)	239	1	9.51	-	0.11	0.00184	0.028	1.55284
muscle cell differentiation (GO:0042692)	40	7	1.59	+	4.4	0.00194	0.0289	1.5391
nucleoside triphosphate biosynthetic process (GO:0009142)	52	8	2.07	+	3.87	0.00195	0.0289	1.5391
heart contraction (GO:0060047)	29	6	1.15	+	5.2	0.00193	0.029	1.5376
cellular respiration (GO:0045333)	65	9	2.59	+	3.48	0.00201	0.0295	1.53018
regulation of muscle contraction (GO:0006937)	11	4	0.44	+	9.14	0.00207	0.0301	1.52143
regulation of muscle system process (GO:0090257)	11	4	0.44	+	9.14	0.00207	0.0303	1.51856
myofibril assembly (GO:0030239)	20	5	0.8	+	6.28	0.00227	0.0322	1.49214
heart process (GO:0003015)	30	6	1.19	+	5.03	0.00225	0.0322	1.49214
striated muscle cell development (GO:0055002)	20	5	0.8	+	6.28	0.00227	0.0324	1.48945
muscle cell development (GO:0055001)	30	6	1.19	+	5.03	0.00225	0.0324	1.48945
respiratory electron transport chain (GO:0022904)	31	6	1.23	+	4.87	0.0026	0.0365	1.43771
ATP metabolic process (GO:0046034)	68	9	2.7	+	3.33	0.00265	0.037	1.4318
positive regulation of cell activation (GO:0050867)	231	1	9.19	-	0.11	0.00273	0.0376	1.42481
positive regulation of leukocyte activation (GO:0002696)	231	1	9.19	-	0.11	0.00273	0.0379	1.42136
positive regulation of cellular metabolic process (GO:0031325)	626	41	24.9	+	1.65	0.00282	0.0387	1.41229
electron transport chain (GO:0022900)	32	6	1.27	+	4.71	0.00299	0.0407	1.39041
aerobic respiration (GO:0009060)	57	8	2.27	+	3.53	0.00326	0.0439	1.35754
nucleoside triphosphate metabolic process (GO:0009141)	57	8	2.27	+	3.53	0.00326	0.0441	1.35556
phagocytosis (GO:0006909)	212	1	8.43	-	0.12	0.00372	0.0497	1.30364
positive regulation of lymphocyte activation (GO:0051251)	220	1	8.75	-	0.11	0.0039	0.05	1.30103
cellular component assembly involved in morphogenesis (GO:0010927)	23	5	0.91	+	5.47	0.00383	0.0503	1.29843
positive regulation of nucleobase-containing compound metabolic process (GO:0045935)	315	24	12.53	+	1.92	0.00385	0.0503	1.29843
antigen receptor-mediated signaling pathway (GO:0050851)	220	1	8.75	-	0.11	0.0039	0.0503	1.29843
spliceosomal complex assembly (GO:0000245)	23	5	0.91	+	5.47	0.00383	0.0506	1.29585
regulation of system process (GO:0044057)	46	7	1.83	+	3.83	0.0039	0.0506	1.29585
positive regulation of cellular biosynthetic process (GO:0031328)	281	22	11.18	+	1.97	0.00381	0.0507	1.29499

## Sheet: Supplementary Data 4
Supplementary Data 4: GO-term analysis using PANTHER of downregulated genes in whole-tissue RNA-seq of the DelB SAN
PANTHER GO-Slim Biological Process- Downregulated in DelB	Mus musculus - REFLIST (21997)	Client Text Box Input (1053)	Client Text Box Input (expected)	Client Text Box Input (over/under)	Client Text Box Input (fold Enrichment)	Client Text Box Input (raw P-value)	Client Text Box Input (FDR)	neglog10fdr
anatomical structure morphogenesis (GO:0009653)	483	68	23.12	+	2.94	8.99e-14	2e-10	9.69897
nervous system development (GO:0007399)	483	67	23.12	+	2.9	2.55e-13	2.83e-10	9.54821
biological_process (GO:0008150)	11560	671	553.38	+	1.21	9.63e-13	5.34e-10	9.27246
Unclassified (UNCLASSIFIED)	10437	382	499.62	-	0.76	9.63e-13	7.13e-10	9.14691
neurogenesis (GO:0022008)	354	54	16.95	+	3.19	2.19e-12	9.72e-10	9.01233
neuron development (GO:0048666)	235	42	11.25	+	3.73	7.86e-12	2.91e-09	8.53611
generation of neurons (GO:0048699)	336	51	16.08	+	3.17	1.06e-11	2.95e-09	8.53018
cell morphogenesis (GO:0000902)	237	42	11.35	+	3.7	9.98e-12	3.17e-09	8.49894
multicellular organism development (GO:0007275)	979	100	46.86	+	2.13	1.36e-11	3.35e-09	8.47496
cell development (GO:0048468)	436	59	20.87	+	2.83	1.73e-11	3.85e-09	8.41454
neuron differentiation (GO:0030182)	308	48	14.74	+	3.26	1.91e-11	3.86e-09	8.41341
system development (GO:0048731)	879	92	42.08	+	2.19	3.03e-11	5.6e-09	8.25181
neuron projection development (GO:0031175)	217	39	10.39	+	3.75	3.79e-11	6.48e-09	8.18842
cellular component morphogenesis (GO:0032989)	200	37	9.57	+	3.86	5.83e-11	9.24e-09	8.03433
developmental process (GO:0032502)	1430	128	68.45	+	1.87	6.27e-11	9.28e-09	8.03245
anatomical structure development (GO:0048856)	1281	118	61.32	+	1.92	8.58e-11	1.12e-08	7.95078
cellular process (GO:0009987)	10403	606	497.99	+	1.22	8.46e-11	1.17e-08	7.93181
cell morphogenesis involved in differentiation (GO:0000904)	172	33	8.23	+	4.01	2.79e-10	3.44e-08	7.46344
neuron projection morphogenesis (GO:0048812)	175	33	8.38	+	3.94	4.11e-10	4.81e-08	7.31785
plasma membrane bounded cell projection morphogenesis (GO:0120039)	176	33	8.43	+	3.92	4.68e-10	4.94e-08	7.30627
cell projection morphogenesis (GO:0048858)	176	33	8.43	+	3.92	4.68e-10	5.19e-08	7.28483
cell part morphogenesis (GO:0032990)	177	33	8.47	+	3.89	5.31e-10	5.36e-08	7.27084
cell differentiation (GO:0030154)	879	87	42.08	+	2.07	1.3e-09	1.26e-07	6.89963
cellular developmental process (GO:0048869)	882	87	42.22	+	2.06	2.06e-09	1.91e-07	6.71897
localization (GO:0051179)	2569	191	122.98	+	1.55	2.55e-09	2.26e-07	6.64589
cell morphogenesis involved in neuron differentiation (GO:0048667)	153	29	7.32	+	3.96	4.23e-09	3.62e-07	6.44129
axon development (GO:0061564)	138	27	6.61	+	4.09	8.01e-09	6.58e-07	6.18177
axonogenesis (GO:0007409)	135	26	6.46	+	4.02	2e-08	1.58e-06	5.80134
response to chemical (GO:0042221)	920	83	44.04	+	1.88	1.62e-07	1.24e-05	4.90658
regulation of signaling (GO:0023051)	791	72	37.87	+	1.9	7.54e-07	5.4e-05	4.26761
regulation of cell communication (GO:0010646)	790	72	37.82	+	1.9	7.33e-07	5.42e-05	4.266
circulatory system development (GO:0072359)	121	21	5.79	+	3.63	1.99e-06	0.000138	3.86012
regulation of biological quality (GO:0065008)	876	76	41.93	+	1.81	2.32e-06	0.000156	3.80688
multicellular organismal process (GO:0032501)	1729	128	82.77	+	1.55	2.39e-06	0.000156	3.80688
plasma membrane bounded cell projection organization (GO:0120036)	420	45	20.11	+	2.24	2.55e-06	0.000162	3.79048
regulation of signal transduction (GO:0009966)	710	65	33.99	+	1.91	2.65e-06	0.000163	3.78781
cell projection organization (GO:0030030)	425	45	20.34	+	2.21	3.07e-06	0.000184	3.73518
metal ion transport (GO:0030001)	317	37	15.17	+	2.44	3.69e-06	0.00021	3.67778
nucleic acid metabolic process (GO:0090304)	2613	78	125.08	-	0.62	3.65e-06	0.000213	3.67162
neuron projection guidance (GO:0097485)	96	18	4.6	+	3.92	4.1e-06	0.000222	3.65365
establishment of localization (GO:0051234)	2090	148	100.05	+	1.48	4.2e-06	0.000222	3.65365
axon guidance (GO:0007411)	96	18	4.6	+	3.92	4.1e-06	0.000228	3.64207
cellular component organization (GO:0016043)	2624	176	125.61	+	1.4	8.42e-06	0.000435	3.36151
anatomical structure formation involved in morphogenesis (GO:0048646)	113	19	5.41	+	3.51	9.01e-06	0.000444	3.35262
locomotion (GO:0040011)	402	42	19.24	+	2.18	8.88e-06	0.000448	3.34872
transport (GO:0006810)	2059	144	98.56	+	1.46	1e-05	0.000484	3.31515
negative regulation of cellular process (GO:0048523)	1003	81	48.01	+	1.69	1.34e-05	0.000633	3.1986
sodium ion transmembrane transport (GO:0035725)	77	15	3.69	+	4.07	1.72e-05	0.000797	3.09854
response to topologically incorrect protein (GO:0035966)	42	11	2.01	+	5.47	2.24e-05	0.000994	3.00261
cellular response to topologically incorrect protein (GO:0035967)	42	11	2.01	+	5.47	2.24e-05	0.00101	2.99568
regulation of developmental process (GO:0050793)	250	29	11.97	+	2.42	3.63e-05	0.00158	2.80134
negative regulation of biological process (GO:0048519)	1133	87	54.24	+	1.6	3.93e-05	0.00168	2.77469
regulation of neurotransmitter levels (GO:0001505)	55	12	2.63	+	4.56	4.55e-05	0.00191	2.71897
nucleobase-containing compound metabolic process (GO:0006139)	2857	93	136.77	-	0.68	4.69e-05	0.00193	2.71444
organic substance transport (GO:0071702)	721	61	34.51	+	1.77	5.21e-05	0.0021	2.67778
RNA metabolic process (GO:0016070)	2346	73	112.3	-	0.65	5.74e-05	0.00227	2.64397
gene expression (GO:0010467)	2942	97	140.83	-	0.69	5.84e-05	0.00228	2.64207
inorganic cation transmembrane transport (GO:0098662)	310	33	14.84	+	2.22	6.38e-05	0.00236	2.62709
cellular component organization or biogenesis (GO:0071840)	2745	177	131.4	+	1.35	6.64e-05	0.00238	2.62342
cellular response to unfolded protein (GO:0034620)	31	9	1.48	+	6.06	6.36e-05	0.00239	2.6216
heterocycle metabolic process (GO:0046483)	2904	96	139.01	-	0.69	6.59e-05	0.0024	2.61979
response to unfolded protein (GO:0006986)	31	9	1.48	+	6.06	6.36e-05	0.00243	2.61439
tube morphogenesis (GO:0035239)	68	13	3.26	+	3.99	7.33e-05	0.00254	2.59517
response to organic substance (GO:0010033)	623	54	29.82	+	1.81	7.44e-05	0.00254	2.59517
vasculature development (GO:0001944)	68	13	3.26	+	3.99	7.33e-05	0.00258	2.58838
cell communication (GO:0007154)	2584	168	123.7	+	1.36	7.8e-05	0.00262	2.5817
sodium ion transport (GO:0006814)	91	15	4.36	+	3.44	9.41e-05	0.00312	2.50585
cell-cell signaling (GO:0007267)	419	40	20.06	+	1.99	9.91e-05	0.00319	2.49621
cellular aromatic compound metabolic process (GO:0006725)	2914	97	139.49	-	0.7	9.85e-05	0.00322	2.49214
inorganic ion transmembrane transport (GO:0098660)	335	34	16.04	+	2.12	0.000121	0.00383	2.4168
sensory perception of chemical stimulus (GO:0007606)	258	1	12.35	-	0.08	0.000129	0.00399	2.39903
export from cell (GO:0140352)	178	22	8.52	+	2.58	0.000129	0.00404	2.39362
vesicle-mediated transport in synapse (GO:0099003)	63	12	3.02	+	3.98	0.000142	0.00414	2.383
synaptic vesicle cycle (GO:0099504)	63	12	3.02	+	3.98	0.000142	0.0042	2.37675
sensory perception (GO:0007600)	300	2	14.36	-	0.14	0.000141	0.00424	2.37263
signaling (GO:0023052)	2579	166	123.46	+	1.34	0.000141	0.00427	2.36957
cation transmembrane transport (GO:0098655)	343	34	16.42	+	2.07	0.000158	0.00444	2.35262
tube development (GO:0035295)	74	13	3.54	+	3.67	0.000155	0.00447	2.34969
transmembrane transport (GO:0055085)	560	49	26.81	+	1.83	0.000157	0.00447	2.34969
blood vessel morphogenesis (GO:0048514)	64	12	3.06	+	3.92	0.000161	0.00448	2.34872
signal release from synapse (GO:0099643)	45	10	2.15	+	4.64	0.00017	0.00461	2.3363
neurotransmitter secretion (GO:0007269)	45	10	2.15	+	4.64	0.00017	0.00467	2.33068
blood vessel development (GO:0001568)	65	12	3.11	+	3.86	0.000183	0.00491	2.30892
immune response (GO:0006955)	824	18	39.45	-	0.46	0.000203	0.00537	2.27003
response to endoplasmic reticulum stress (GO:0034976)	88	14	4.21	+	3.32	0.000221	0.00571	2.24336
protein-containing complex disassembly (GO:0032984)	77	13	3.69	+	3.53	0.00022	0.00574	2.24109
immune response-activating signal transduction (GO:0002757)	239	1	11.44	-	0.09	0.000271	0.00684	2.16494
immune response-activating cell surface receptor signaling pathway (GO:0002429)	239	1	11.44	-	0.09	0.000271	0.00692	2.15989
immune response-regulating cell surface receptor signaling pathway (GO:0002768)	243	1	11.63	-	0.09	0.000279	0.00697	2.15677
phagocytosis, engulfment (GO:0006911)	185	0	8.86	-	< 0.01	0.000286	0.00705	2.15181
cation transport (GO:0006812)	429	39	20.54	+	1.9	0.0003	0.00733	2.1349
developmental growth (GO:0048589)	80	13	3.83	+	3.39	0.000306	0.00738	2.13194
central nervous system development (GO:0007417)	92	14	4.4	+	3.18	0.000332	0.00793	2.10073
cellular component disassembly (GO:0022411)	116	16	5.55	+	2.88	0.000349	0.00825	2.08355
anterograde trans-synaptic signaling (GO:0098916)	248	26	11.87	+	2.19	0.000403	0.00932	2.03058
cellular response to organic substance (GO:0071310)	511	44	24.46	+	1.8	0.000411	0.0094	2.02687
chemical synaptic transmission (GO:0007268)	248	26	11.87	+	2.19	0.000403	0.00942	2.02595
chemotaxis (GO:0006935)	179	21	8.57	+	2.45	0.000428	0.0096	2.01773
taxis (GO:0042330)	179	21	8.57	+	2.45	0.000428	0.0097	2.01323
movement of cell or subcellular component (GO:0006928)	650	53	31.12	+	1.7	0.000438	0.00973	2.01189
cellular nitrogen compound metabolic process (GO:0034641)	3200	113	153.18	-	0.74	0.000443	0.00973	2.01189
negative regulation of response to stimulus (GO:0048585)	261	27	12.49	+	2.16	0.000492	0.0107	1.97062
cellular response to chemical stimulus (GO:0070887)	662	53	31.69	+	1.67	0.000515	0.011	1.95861
signal release (GO:0023061)	74	12	3.54	+	3.39	0.000524	0.0111	1.95468
growth (GO:0040007)	85	13	4.07	+	3.19	0.000513	0.0111	1.95468
immune response-regulating signaling pathway (GO:0002764)	266	2	12.73	-	0.16	0.000588	0.012	1.92082
regulation of nervous system development (GO:0051960)	75	12	3.59	+	3.34	0.000583	0.0121	1.91721
potassium ion transmembrane transport (GO:0071805)	110	15	5.27	+	2.85	0.000588	0.0121	1.91721
proteolysis (GO:0006508)	755	59	36.14	+	1.63	0.000576	0.0121	1.91721
neurotransmitter transport (GO:0006836)	54	10	2.58	+	3.87	0.000608	0.0122	1.91364
potassium ion transport (GO:0006813)	111	15	5.31	+	2.82	0.00064	0.0122	1.91364
cellular protein complex disassembly (GO:0043624)	54	10	2.58	+	3.87	0.000608	0.0123	1.91009
negative regulation of cell communication (GO:0010648)	207	23	9.91	+	2.32	0.00062	0.0123	1.91009
cell-cell adhesion (GO:0098609)	208	23	9.96	+	2.31	0.000633	0.0123	1.91009
trans-synaptic signaling (GO:0099537)	249	26	11.92	+	2.18	0.000635	0.0123	1.91009
negative regulation of signaling (GO:0023057)	208	23	9.96	+	2.31	0.000633	0.0124	1.90658
macromolecule localization (GO:0033036)	899	67	43.04	+	1.56	0.000674	0.0128	1.89279
regulation of intracellular signal transduction (GO:1902531)	403	36	19.29	+	1.87	0.000719	0.0134	1.8729
biological regulation (GO:0065007)	5860	331	280.52	+	1.18	0.000718	0.0135	1.86967
regulation of multicellular organismal process (GO:0051239)	301	29	14.41	+	2.01	0.000765	0.0141	1.85078
regulation of molecular function (GO:0065009)	755	58	36.14	+	1.6	0.0008	0.0147	1.83268
organelle fusion (GO:0048284)	162	19	7.75	+	2.45	0.000853	0.0155	1.80967
organonitrogen compound catabolic process (GO:1901565)	513	43	24.56	+	1.75	0.000891	0.0158	1.80134
angiogenesis (GO:0001525)	57	10	2.73	+	3.66	0.00088	0.0159	1.7986
antigen receptor-mediated signaling pathway (GO:0050851)	220	1	10.53	-	0.09	0.00089	0.0159	1.7986
organic cyclic compound metabolic process (GO:1901360)	2982	106	142.75	-	0.74	0.000989	0.0174	1.75945
cellular localization (GO:0051641)	1121	79	53.66	+	1.47	0.00105	0.0184	1.73518
protein kinase A signaling (GO:0010737)	7	4	0.34	+	11.94	0.0011	0.0191	1.71897
second-messenger-mediated signaling (GO:0019932)	207	22	9.91	+	2.22	0.00111	0.0191	1.71897
regulation of multicellular organismal development (GO:2000026)	153	18	7.32	+	2.46	0.00119	0.0201	1.6968
protein depolymerization (GO:0051261)	49	9	2.35	+	3.84	0.00119	0.0203	1.6925
B cell activation (GO:0042113)	206	1	9.86	-	0.1	0.0012	0.0203	1.6925
activation of immune response (GO:0002253)	252	2	12.06	-	0.17	0.00122	0.0204	1.69037
nitrogen compound transport (GO:0071705)	543	44	25.99	+	1.69	0.00127	0.021	1.67778
negative regulation of multicellular organismal process (GO:0051241)	61	10	2.92	+	3.42	0.00139	0.0227	1.64397
ion homeostasis (GO:0050801)	237	24	11.35	+	2.12	0.00138	0.0227	1.64397
regulation of catalytic activity (GO:0050790)	592	47	28.34	+	1.66	0.00141	0.0228	1.64207
adenylate cyclase-modulating G protein-coupled receptor signaling pathway (GO:0007188)	109	14	5.22	+	2.68	0.00148	0.0237	1.62525
synaptic vesicle exocytosis (GO:0016079)	31	7	1.48	+	4.72	0.00148	0.0238	1.62342
negative regulation of hydrolase activity (GO:0051346)	97	13	4.64	+	2.8	0.00153	0.0241	1.61798
metal ion homeostasis (GO:0055065)	198	21	9.48	+	2.22	0.00153	0.0242	1.61618
ion transmembrane transport (GO:0034220)	433	37	20.73	+	1.79	0.00158	0.0243	1.61439
fatty acid biosynthetic process (GO:0006633)	41	8	1.96	+	4.08	0.00157	0.0244	1.61261
cyclic-nucleotide-mediated signaling (GO:0019935)	142	17	6.8	+	2.5	0.00157	0.0246	1.60906
synaptic signaling (GO:0099536)	268	26	12.83	+	2.03	0.00163	0.0248	1.60555
immune system process (GO:0002376)	999	27	47.82	-	0.56	0.00163	0.025	1.60206
negative regulation of signal transduction (GO:0009968)	201	21	9.62	+	2.18	0.00169	0.0255	1.59346
cellular component assembly (GO:0022607)	867	63	41.5	+	1.52	0.00172	0.0256	1.59176
organophosphate ester transport (GO:0015748)	52	9	2.49	+	3.62	0.00171	0.0257	1.59007
regulation of adenylate cyclase activity (GO:0045761)	112	14	5.36	+	2.61	0.00187	0.0264	1.5784
cell adhesion (GO:0007155)	410	35	19.63	+	1.78	0.0018	0.0264	1.5784
lipid transport (GO:0006869)	125	15	5.98	+	2.51	0.00188	0.0265	1.57675
inorganic ion homeostasis (GO:0098771)	228	23	10.91	+	2.11	0.0019	0.0265	1.57675
phospholipid transport (GO:0015914)	42	8	2.01	+	3.98	0.0018	0.0266	1.57512
vesicle fusion (GO:0006906)	147	17	7.04	+	2.42	0.00186	0.0266	1.57512
biological adhesion (GO:0022610)	411	35	19.67	+	1.78	0.00184	0.0266	1.57512
innate immune response (GO:0045087)	350	5	16.75	-	0.3	0.00187	0.0266	1.57512
cation homeostasis (GO:0055080)	226	23	10.82	+	2.13	0.00183	0.0267	1.57349
heterocycle biosynthetic process (GO:0018130)	1979	66	94.74	-	0.7	0.00185	0.0267	1.57349
protein folding (GO:0006457)	100	13	4.79	+	2.72	0.00196	0.0268	1.57187
organelle membrane fusion (GO:0090174)	148	17	7.08	+	2.4	0.00193	0.0268	1.57187
RNA processing (GO:0006396)	474	9	22.69	-	0.4	0.00194	0.0268	1.57187
cellular monovalent inorganic cation homeostasis (GO:0030004)	33	7	1.58	+	4.43	0.00202	0.0276	1.55909
cell migration (GO:0016477)	278	26	13.31	+	1.95	0.00209	0.0283	1.54821
regulation of cell junction assembly (GO:1901888)	16	5	0.77	+	6.53	0.00217	0.0291	1.53611
regulation of cAMP-mediated signaling (GO:0043949)	114	14	5.46	+	2.57	0.00217	0.0292	1.53462
cell adhesion mediated by integrin (GO:0033627)	34	7	1.63	+	4.3	0.00235	0.0312	1.50585
amino acid transport (GO:0006865)	55	9	2.63	+	3.42	0.00241	0.0318	1.49757
actin cytoskeleton organization (GO:0030036)	290	27	13.88	+	1.94	0.00248	0.0323	1.4908
neural crest cell migration (GO:0001755)	25	6	1.2	+	5.01	0.00247	0.0325	1.48812
B cell receptor signaling pathway (GO:0050853)	186	1	8.9	-	0.11	0.00251	0.0325	1.48812
cellular response to stimulus (GO:0051716)	2920	175	139.78	+	1.25	0.0026	0.0335	1.47496
negative regulation of cell population proliferation (GO:0008285)	35	7	1.68	+	4.18	0.00271	0.0339	1.4698
regulation of lyase activity (GO:0051339)	117	14	5.6	+	2.5	0.00269	0.034	1.46852
regulation of anatomical structure morphogenesis (GO:0022603)	104	13	4.98	+	2.61	0.00267	0.0341	1.46725
regulation of cyclase activity (GO:0031279)	117	14	5.6	+	2.5	0.00269	0.0342	1.46597
organic acid transport (GO:0015849)	104	13	4.98	+	2.61	0.00267	0.0343	1.46471
monovalent inorganic cation homeostasis (GO:0055067)	46	8	2.2	+	3.63	0.00297	0.0354	1.451
actin filament-based process (GO:0030029)	299	27	14.31	+	1.89	0.00293	0.0354	1.451
stem cell differentiation (GO:0048863)	26	6	1.24	+	4.82	0.00293	0.0355	1.44977
monocarboxylic acid biosynthetic process (GO:0072330)	46	8	2.2	+	3.63	0.00297	0.0356	1.44855
stem cell development (GO:0048864)	26	6	1.24	+	4.82	0.00293	0.0357	1.44733
mesenchymal cell development (GO:0014031)	26	6	1.24	+	4.82	0.00293	0.0359	1.44491
cAMP-mediated signaling (GO:0019933)	118	14	5.65	+	2.48	0.00289	0.036	1.4437
nucleobase-containing compound biosynthetic process (GO:0034654)	1951	66	93.39	-	0.71	0.00303	0.036	1.4437
neural crest cell development (GO:0014032)	26	6	1.24	+	4.82	0.00293	0.0361	1.44249
neural crest cell differentiation (GO:0014033)	26	6	1.24	+	4.82	0.00293	0.0363	1.44009
negative regulation of molecular function (GO:0044092)	182	19	8.71	+	2.18	0.00309	0.0365	1.43771
response to organonitrogen compound (GO:0010243)	143	16	6.85	+	2.34	0.00316	0.0371	1.43063
macromolecule metabolic process (GO:0043170)	5006	199	239.64	-	0.83	0.00323	0.0378	1.42251
myelination (GO:0042552)	18	5	0.86	+	5.8	0.00333	0.0387	1.41229
protein localization to membrane (GO:0072657)	160	17	7.66	+	2.22	0.0034	0.0393	1.40561
mesenchymal cell differentiation (GO:0048762)	27	6	1.29	+	4.64	0.00344	0.0396	1.4023
nervous system process (GO:0050877)	395	7	18.91	-	0.37	0.00354	0.0405	1.39254
regulation of endopeptidase activity (GO:0052548)	108	13	5.17	+	2.51	0.00359	0.0409	1.38828
complement activation (GO:0006956)	181	1	8.66	-	0.12	0.00366	0.0415	1.38195
protein activation cascade (GO:0072376)	183	1	8.76	-	0.11	0.00373	0.0421	1.37572
RNA biosynthetic process (GO:0032774)	1733	58	82.96	-	0.7	0.00386	0.0433	1.36351
glial cell differentiation (GO:0010001)	11	4	0.53	+	7.6	0.00394	0.0438	1.35853
ion transport (GO:0006811)	606	46	29.01	+	1.59	0.00406	0.0439	1.35754
response to stimulus (GO:0050896)	3629	210	173.72	+	1.21	0.00397	0.0439	1.35754
endoplasmic reticulum tubular network organization (GO:0071786)	11	4	0.53	+	7.6	0.00394	0.044	1.35655
endoplasmic reticulum organization (GO:0007029)	38	7	1.82	+	3.85	0.00404	0.044	1.35655
negative regulation of endopeptidase activity (GO:0010951)	84	11	4.02	+	2.74	0.00402	0.044	1.35655
mesenchyme development (GO:0060485)	28	6	1.34	+	4.48	0.00402	0.0442	1.35458
cell motility (GO:0048870)	324	28	15.51	+	1.81	0.00431	0.0463	1.33442
localization of cell (GO:0051674)	324	28	15.51	+	1.81	0.00431	0.0465	1.33255
endomembrane system organization (GO:0010256)	174	18	8.33	+	2.16	0.0044	0.047	1.3279
ERAD pathway (GO:0036503)	61	9	2.92	+	3.08	0.00446	0.0473	1.32514
humoral immune response (GO:0006959)	291	4	13.93	-	0.29	0.00448	0.0473	1.32514
transcription, DNA-templated (GO:0006351)	1725	58	82.58	-	0.7	0.00455	0.0476	1.32239
nucleic acid-templated transcription (GO:0097659)	1725	58	82.58	-	0.7	0.00455	0.0478	1.32057
lipid localization (GO:0010876)	136	15	6.51	+	2.3	0.00475	0.0495	1.30539

## Sheet: Supplementary Data 5
Supplementary Data 5: Comparison of genes differentially expressed in the DelB SAN and genes enriched or depleted in PCM
			DelB RNAseq						Goodyer 2019 PCM v ACM scRNAseq
Ensembl Gene ID	EntrezGene ID	Associated Gene Name	BaseMean	log2(FC) [- = down in delB]	StdErr	Wald-Stats	P-value	P-adj	logFC [+ = enriched in PCM]	val1	val2	p_val	adj_p_val
ENSMUSG00000021252	58520	0610007P14Rik	144.435	-0.377065	0.151318	2.49188	0.012707	0.0736129	-0.194526	0.224	0.332	0.00294833	1
ENSMUSG00000007777	66050	0610009B22Rik	76.4558	-0.0409322	0.213631	0.191602	0.848054	0.929853	0.0506026	0.309	0.274	0.240772	1
ENSMUSG00000024442	66839	0610009O20Rik	1024.91	0.0228176	0.107477	-0.212303	0.831871	0.922809	0.00285502	0.248	0.265	0.889283	1
ENSMUSG00000020831	104457	0610010K14Rik	299.029	0.0595295	0.149627	-0.397852	0.690739	0.847594	-0.127964	0.158	0.223	0.0424065	1
ENSMUSG00000025731	68347	0610011F06Rik	121.8	0.109765	0.183908	-0.59685	0.550607	0.763708	0.0175266	0.194	0.174	0.512581	1
ENSMUSG00000058706	68364	0610030E20Rik	423.756	0.0809771	0.118284	-0.684601	0.493596	0.720935	-0.0888172	0.109	0.168	0.0501106	1
ENSMUSG00000028608	74098	0610037L13Rik	579.002	0.342307	0.117995	-2.90102	0.00371946	0.0297872	-0.132189	0.279	0.321	0.117149	1
ENSMUSG00000019689	66117	1110001J03Rik	350.015	0.287199	0.165251	-1.73796	0.0822184	0.257379	0.263163	0.824	0.672	7.99245e-06	0.223773
ENSMUSG00000022972	68001	1110004E09Rik	345.242	0.119955	0.126581	-0.947653	0.343306	0.594729	-0.085854	0.188	0.246	0.0962786	1
ENSMUSG00000030663	56372	1110004F10Rik	580.869	0.0292255	0.0966901	-0.30226	0.762454	0.888022	-0.0408482	0.667	0.673	0.999326	1
ENSMUSG00000027637	67388	1110008F13Rik	74.4888	-0.337293	0.215933	1.56203	0.118281	0.321315	0.0155092	0.752	0.734	0.578156	1
ENSMUSG00000039195	73737	1110008P14Rik	168.353	0.236616	0.166176	-1.42388	0.15448	0.377732	0.265108	0.509	0.346	1.02571e-06	0.0287177
ENSMUSG00000045237	68618	1110012L19Rik	105.616	-0.158404	0.193537	0.818471	0.413088	0.657634	-0.162474	0.121	0.202	0.00600191	1
ENSMUSG00000037971	68721	1110032A03Rik	252.508	-0.125301	0.138203	0.906646	0.364594	0.615397	-0.00155649	0.115	0.126	0.762532	1
ENSMUSG00000040720	66185	1110037F02Rik	757.738	0.426221	0.0993216	-4.29132	1.77615e-05	0.000455781	-0.0565236	0.109	0.17	0.0665056	1
ENSMUSG00000063236	117171	1110038F14Rik	295.326	0.292414	0.140831	-2.07634	0.0378624	0.155575	-0.177606	0.194	0.289	0.00787039	1
ENSMUSG00000040591	228356	1110051M20Rik	322.531	-0.00529353	0.127974	0.0413642	0.967006	0.985718	0.0635874	0.176	0.142	0.221262	1
ENSMUSG00000035171	66206	1110059E24Rik	199.151	-0.0513631	0.141016	0.364237	0.715681	0.862445	0.0203952	0.345	0.327	0.720149	1
ENSMUSG00000032551	66202	1110059G10Rik	106.56	0.061939	0.203571	-0.304262	0.760928	0.887307	-0.0381474	0.2	0.236	0.34473	1
ENSMUSG00000078570	68920	1110065P20Rik	32.7695	0.488605	0.223202	-2.18907	0.0285919	0.129297	0.278103	0.618	0.45	7.34012e-07	0.0205509
ENSMUSG00000045414	68861	1190002N15Rik	393.552	-0.427148	0.156168	2.73519	0.0062344	0.0438781	0.40302	0.418	0.211	3.24894e-12	9.09637e-08
ENSMUSG00000063320	544717	1190007I07Rik	40.6847	0.191488	0.224399	-0.853335	0.393474	0.639781	0.00104794	0.091	0.103	0.655426	1
ENSMUSG00000087651	69784	1500009L16Rik	66.536	0.0865543	0.218605	-0.39594	0.69215	0.848073	0.0935964	0.23	0.182	0.0991822	1
ENSMUSG00000050088	67912	1600012H06Rik	205.917	-0.320004	0.19088	1.67646	0.0936475	0.278964	-0.116448	0.145	0.205	0.0559258	1
ENSMUSG00000054676	72244	1600014C10Rik	274.727	-0.0888836	0.123215	0.721367	0.470684	0.704279	0.080213	0.103	0.074	0.124545	1
ENSMUSG00000019797	67851	1700021F05Rik	1004.46	0.15773	0.112517	-1.40183	0.160966	0.386686	0.128504	0.358	0.3	0.0952349	1
ENSMUSG00000032666	69399	1700025G04Rik	994.512	0.135101	0.0706828	-1.91137	0.0559564	0.201924	-0.264414	0.133	0.284	1.79812e-05	0.503437
ENSMUSG00000027327	67326	1700037H04Rik	175.596	-0.275714	0.16263	1.69535	0.0900093	0.272117	-0.0692996	0.182	0.219	0.272472	1
ENSMUSG00000019945	73287	1700040L02Rik	114.877	-0.107468	0.213539	0.503273	0.614773	0.804357	0.15777	0.242	0.152	0.000961852	1
ENSMUSG00000040822	58248	1700123O20Rik	163.199	0.236312	0.164929	-1.43281	0.151913	0.374459	-0.184532	0.218	0.31	0.00503807	1
ENSMUSG00000056313	69068	1810011O10Rik	962.931	-0.334491	0.0861997	3.88043	0.000104274	0.00190643	-0.0858477	0.073	0.103	0.195355	1
ENSMUSG00000022507	69053	1810013L24Rik	604.457	-0.129367	0.11144	1.16086	0.245697	0.49391	0.0774825	0.158	0.148	0.612361	1
ENSMUSG00000078784	69126	1810022K09Rik	176.455	-0.00666843	0.188658	0.0353466	0.971803	0.988075	-0.133627	0.406	0.487	0.0500491	1
ENSMUSG00000048429	69773	1810026J23Rik	484.537	-0.270082	0.107972	2.50142	0.0123696	0.0722676	0.106958	0.248	0.17	0.00777826	1
ENSMUSG00000044148	69155	1810030O07Rik	394.107	-0.0659973	0.119935	0.550275	0.582131	0.784057	-0.0481627	0.127	0.152	0.396585	1
ENSMUSG00000054091	67704	1810037I17Rik	14.9198	0.365593	0.196352	-1.86192	0.0626137	0.216716	0.100764	0.873	0.763	0.00835012	1
ENSMUSG00000020284	67884	1810043G02Rik	178.493	0.148658	0.161031	-0.923164	0.355922	0.607123	-0.0480687	0.115	0.137	0.400226	1
ENSMUSG00000078572	208501	1810043H04Rik	370.095	0.409388	0.134421	-3.04556	0.00232246	0.020952	0.249079	0.661	0.554	0.000121206	1
ENSMUSG00000035372	72056	1810055G02Rik	199.057	-0.10665	0.156978	0.679397	0.496886	0.721895	-0.0919597	0.048	0.118	0.0061343	1
ENSMUSG00000021290	70257	2010107E04Rik	4895.25	0.265101	0.101459	-2.61289	0.00897791	0.0567263	0.540514	1	0.962	3.34051e-19	9.35277e-15
ENSMUSG00000021458	72061	2010111I01Rik	144.416	0.031171	0.195153	-0.159726	0.873097	0.941906	0.150302	0.194	0.114	0.000827933	1
ENSMUSG00000030587	72275	2200002D01Rik	81.8881	0.359654	0.204702	-1.75697	0.0789231	0.250961	0.00320975	0.103	0.101	0.923546	1
ENSMUSG00000021550	70153	2210016F16Rik	283.841	0.179732	0.123908	-1.45053	0.146912	0.366712	-0.054499	0.23	0.279	0.260863	1
ENSMUSG00000029559	72357	2210016L21Rik	585.485	0.201016	0.117495	-1.71085	0.0871092	0.267375	-0.0292032	0.309	0.336	0.644224	1
ENSMUSG00000032403	69478	2300009A05Rik	61.8302	-0.0827692	0.200912	0.411967	0.680363	0.84148	0.257801	0.442	0.317	5.41509e-05	1
ENSMUSG00000079283	69549	2310009B15Rik	45.7763	-0.0511451	0.223998	0.228329	0.819391	0.917038	0.270538	0.455	0.34	0.000261767	1
ENSMUSG00000020133	66374	2310011J03Rik	309.268	0.144315	0.177842	-0.811475	0.417093	0.661536	-0.111672	0.188	0.267	0.0208716	1
ENSMUSG00000049643	66367	2310022A10Rik	356.209	0.237735	0.164979	-1.44101	0.149583	0.371069	0.233111	0.236	0.115	6.17325e-07	0.0172839
ENSMUSG00000031983	69551	2310022B05Rik	1094.37	0.214032	0.127375	-1.68032	0.0928943	0.277691	-0.022985	0.497	0.453	0.483222	1
ENSMUSG00000020441	67862	2310033P09Rik	694.401	0.365977	0.110254	-3.3194	0.000902121	0.0103412	-0.137821	0.152	0.217	0.0359388	1
ENSMUSG00000026319	227446	2310035C23Rik	251.671	-0.369927	0.156243	2.36764	0.0179017	0.0929513	0.0540542	0.224	0.17	0.0643335	1
ENSMUSG00000041203	68544	2310036O22Rik	1019.73	0.177524	0.0955984	-1.85698	0.0633143	0.217918	-0.284578	0.527	0.647	3.93218e-05	1
ENSMUSG00000062619	67101	2310039H08Rik	182.91	0.356668	0.16587	-2.15029	0.0315324	0.138596	-0.0597472	0.339	0.39	0.357487	1
ENSMUSG00000050705	69662	2310061I04Rik	579.925	0.0663984	0.127183	-0.522069	0.601622	0.795638	0.0356315	0.236	0.201	0.281044	1
ENSMUSG00000045411	668661	2410002F23Rik	579.762	0.297659	0.11691	-2.54604	0.0108951	0.0653707	-0.000951302	0.206	0.213	0.906957	1
ENSMUSG00000036873	66421	2410004B18Rik	163.666	-0.110413	0.165851	0.665739	0.505578	0.728796	-0.00562225	0.261	0.251	0.795045	1
ENSMUSG00000049760	224904	2410015M20Rik	992.302	-0.0366494	0.123089	0.297747	0.765896	0.890035	0.344339	0.939	0.867	1.68967e-08	0.000473074
ENSMUSG00000039801	73692	2410089E03Rik	303.597	-0.0569236	0.126259	0.450848	0.652099	0.825636	0.0386889	0.115	0.1	0.480358	1
ENSMUSG00000032840	76792	2410131K14Rik	55.9024	0.0745921	0.224597	-0.332116	0.739802	0.87625	0.126572	0.127	0.065	0.00121116	1
ENSMUSG00000071632	72307	2510002D24Rik	479.632	0.337909	0.125864	-2.6847	0.00725942	0.0491327	0.0680417	0.291	0.25	0.190878	1
ENSMUSG00000043391	72190	2510009E07Rik	556.104	-0.291336	0.108559	2.68366	0.00728204	0.0492477	0.0858736	0.218	0.194	0.310533	1
ENSMUSG00000044496	77034	2510039O18Rik	108.352	-0.42358	0.200453	2.11312	0.0345907	0.146729	-0.0484625	0.115	0.166	0.123142	1
ENSMUSG00000031242	67064	2610002M06Rik	326.4	-0.206158	0.14123	1.45974	0.144363	0.363008	-0.0789018	0.2	0.242	0.184572	1
ENSMUSG00000060301	72128	2610008E11Rik	495.286	0.0601544	0.146604	-0.410319	0.681572	0.842286	0.0308828	0.121	0.107	0.53745	1
ENSMUSG00000059482	67157	2610301B20Rik	159.284	-0.071164	0.175547	0.405385	0.685195	0.844325	-0.000717027	0.152	0.153	0.993122	1
ENSMUSG00000010277	72503	2610507B11Rik	3150.99	-0.208996	0.082827	2.52329	0.0116264	0.0688567	0.195502	0.388	0.288	0.0013083	1
ENSMUSG00000092486	330173	2610524H06Rik	25.3102	0.0495843	0.219439	-0.225959	0.821233	0.918105	-0.172593	0.145	0.216	0.0171642	1
ENSMUSG00000038005	72612	2700029M09Rik	471.624	0.0615264	0.129181	-0.476281	0.633874	0.815883	-0.235807	0.248	0.374	0.000707799	1
ENSMUSG00000021807	68045	2700060E02Rik	1572.73	0.209859	0.0772923	-2.71514	0.00662485	0.0458854	0.042129	0.927	0.914	0.873663	1
ENSMUSG00000024273	68046	2700062C07Rik	132.385	0.172988	0.179524	-0.963595	0.335249	0.588456	-0.0945359	0.073	0.125	0.0432096	1
ENSMUSG00000053080	108899	2700081O15Rik	1190.8	0.180758	0.0838627	-2.15541	0.0311299	0.137466	0.200878	0.273	0.176	0.000409584	1
ENSMUSG00000062198	72658	2700097O09Rik	87.1481	0.0988893	0.201891	-0.489815	0.624265	0.809858	0.00804535	0.133	0.126	0.769947	1
ENSMUSG00000031984	66523	2810004N23Rik	626.39	0.372935	0.10598	-3.51891	0.000433325	0.00575582	0.049169	0.527	0.474	0.220558	1
ENSMUSG00000047635	72650	2810006K23Rik	281.767	0.460524	0.134046	-3.43558	0.000591285	0.00735822	-0.0555088	0.145	0.178	0.288306	1
ENSMUSG00000028060	74200	2810403A07Rik	657.607	-0.015815	0.0917897	0.172296	0.863205	0.936677	0.000913467	0.224	0.231	0.944397	1
ENSMUSG00000040204	68026	2810417H13Rik	45.6712	0.340493	0.218865	-1.55572	0.119774	0.324201	-0.903867	0.073	0.275	3.51975e-09	9.85458e-05
ENSMUSG00000058833	66462	2810428I15Rik	689.251	0.329025	0.131623	-2.49976	0.0124278	0.0724955	-0.0588069	0.691	0.675	0.607791	1
ENSMUSG00000032712	67246	2810474O19Rik	633.773	0.0896621	0.133606	-0.671093	0.502161	0.725808	-0.155223	0.194	0.256	0.0629695	1
ENSMUSG00000051339	243219	2900026A02Rik	947.831	-0.198061	0.0986002	2.00873	0.044566	0.174118	0.341739	0.345	0.196	1.55158e-07	0.00434411
ENSMUSG00000024410	76482	3110002H16Rik	250.904	-0.264672	0.156629	1.68981	0.091065	0.274065	0.0456583	0.127	0.081	0.0375305	1
ENSMUSG00000025102	67290	3110040N11Rik	133.328	-0.114573	0.180218	0.635747	0.524942	0.743733	-0.0711174	0.055	0.102	0.0461103	1
ENSMUSG00000028300	73205	3110043O21Rik	317.178	0.152501	0.139572	-1.09264	0.274554	0.526943	0.333211	0.358	0.183	6.42397e-10	1.79858e-05
ENSMUSG00000036242	67419	3632451O06Rik	182.231	0.0545102	0.130191	-0.418694	0.67544	0.839718	-0.0874567	0.176	0.211	0.270102	1
ENSMUSG00000033111	218734	3830406C13Rik	225.794	-0.233357	0.176467	1.32238	0.18604	0.420782	-0.00139987	0.2	0.191	0.795886	1
ENSMUSG00000062822	67392	4833420G17Rik	449.745	0.213905	0.122809	-1.74176	0.0815498	0.256455	-0.0747556	0.158	0.202	0.144159	1
ENSMUSG00000025871	97820	4833439L19Rik	1197.97	-0.177479	0.100139	1.77233	0.0763396	0.245691	0.390714	0.594	0.381	1.35085e-10	3.7821e-06
ENSMUSG00000036934	66714	4921524J17Rik	157.623	0.0187498	0.172585	-0.108641	0.913487	0.96237	-0.141902	0.327	0.425	0.0144408	1
ENSMUSG00000027309	228602	4930402H24Rik	1232.39	0.0939368	0.113066	-0.830816	0.406077	0.651378	0.180254	0.436	0.364	0.0261113	1
ENSMUSG00000059920	67609	4930453N24Rik	329.418	0.097898	0.137428	-0.712357	0.476244	0.708601	0.00916335	0.224	0.227	0.94136	1
ENSMUSG00000090394	67647	4930523C07Rik	273.519	0.223431	0.15671	-1.42576	0.153938	0.377041	-0.0956448	0.061	0.109	0.0467271	1
ENSMUSG00000031938	70984	4931406C07Rik	218.15	-0.248088	0.170598	1.45423	0.145883	0.365268	0.0157422	0.133	0.135	0.946175	1
ENSMUSG00000066571	233103	4931406P16Rik	78.7188	-0.407914	0.218284	1.86873	0.0616606	0.214669	-0.0928642	0.218	0.273	0.123978	1
ENSMUSG00000037270	229227	4932438A13Rik	524.096	-0.308877	0.100516	3.07292	0.00211975	0.01946	0.121379	0.279	0.245	0.152679	1
ENSMUSG00000027942	99650	4933434E20Rik	676.528	0.000960772	0.116046	-0.00827922	0.993394	0.997087	0.0905697	0.406	0.388	0.280136	1
ENSMUSG00000036046	223739	5031439G07Rik	524.675	-0.0930706	0.124776	0.745898	0.455729	0.692873	-0.0917119	0.055	0.118	0.0138196	1
ENSMUSG00000057181	70591	5730455P16Rik	287.761	0.0443091	0.127262	-0.348171	0.727712	0.869047	0.127472	0.212	0.15	0.017327	1
ENSMUSG00000030982	71517	9030624J02Rik	502.733	-0.00888148	0.105721	0.084009	0.933049	0.970469	-0.00990196	0.145	0.16	0.676	1
ENSMUSG00000022362	75758	9130401M01Rik	225.6	-0.034124	0.142932	0.238743	0.811305	0.913398	-0.0874876	0.127	0.201	0.0270429	1
ENSMUSG00000025971	68115	9430016H08Rik	218.03	0.443679	0.144014	-3.0808	0.00206448	0.0190567	0.0944036	0.255	0.239	0.380952	1
ENSMUSG00000040139	77252	9430038I01Rik	63.5567	0.323684	0.21019	-1.53996	0.12357	0.330233	-0.013497	0.152	0.173	0.565271	1
ENSMUSG00000036275	213673	9530068E07Rik	1640.47	0.108078	0.0850862	-1.27022	0.204007	0.442553	-0.0673697	0.515	0.559	0.310776	1
ENSMUSG00000046138	240613	9930021J03Rik	1106.68	0.113462	0.145321	-0.78077	0.434938	0.676525	0.0591554	0.182	0.171	0.600927	1
ENSMUSG00000034560	319277	A230046K03Rik	326.347	-0.200368	0.141889	1.41214	0.157908	0.3825	-0.118936	0.079	0.151	0.00941608	1
ENSMUSG00000047613	97159	A430005L14Rik	181.292	0.0227609	0.170308	-0.133645	0.893683	0.952657	-0.0532356	0.145	0.195	0.146151	1
ENSMUSG00000050812	230249	AI314180	1823.36	0.034435	0.0968888	-0.355408	0.722284	0.865985	0.197417	0.388	0.267	0.000135282	1
ENSMUSG00000062753	106672	AI413582	95.0403	-0.00666056	0.207288	0.032132	0.974367	0.989085	-0.0887503	0.085	0.127	0.099151	1
ENSMUSG00000010290	98404	AI597479	220.543	-0.189632	0.126475	1.49936	0.13378	0.346896	0.0837901	0.133	0.098	0.120517	1
ENSMUSG00000047423	107242	AI837181	392.464	-0.0883464	0.128483	0.68761	0.491698	0.719489	0.036294	0.139	0.128	0.561274	1
ENSMUSG00000024970	68229	AI846148	237.44	-0.0371941	0.156487	0.237682	0.812128	0.913779	0.0703568	0.139	0.092	0.0348851	1
ENSMUSG00000056383	233168	AI987944	228.949	-0.0238412	0.130008	0.183383	0.854498	0.932203	0.0734347	0.109	0.079	0.130214	1
ENSMUSG00000041716	100233175	AK010878	62.2167	-0.2207	0.212913	1.03657	0.299934	0.55278	-0.0289985	0.145	0.169	0.487252	1
ENSMUSG00000059820	270156	AU019823	449.648	0.2492	0.127294	-1.95766	0.0502697	0.188278	-0.0949	0.109	0.181	0.0217452	1
ENSMUSG00000078584	230696	AU022252	84.923	0.0798683	0.171336	-0.466151	0.641107	0.819889	0.0780754	0.255	0.244	0.52479	1
ENSMUSG00000028830	100317	AU040320	421.219	-0.075852	0.116445	0.651397	0.51479	0.73618	0.0892737	0.17	0.119	0.0352205	1
ENSMUSG00000041935	106064	AW549877	487.586	-0.506384	0.14914	3.39537	0.000685364	0.00825056	0.0277592	0.145	0.136	0.698403	1
ENSMUSG00000037257	66939	Aagab	275.764	0.0442658	0.130047	-0.340383	0.733568	0.873075	0.109878	0.133	0.082	0.012933	1
ENSMUSG00000057230	269774	Aak1	1383.45	0.0149867	0.0717707	-0.208814	0.834594	0.923645	0.30992	0.473	0.342	2.94332e-05	0.824071
ENSMUSG00000006299	227290	Aamp	1239.75	0.103767	0.107141	-0.968504	0.332793	0.585709	-0.187446	0.412	0.503	0.0177197	1
ENSMUSG00000031960	234734	Aars	749.167	-0.0395282	0.0994225	0.397578	0.690941	0.847594	-0.196213	0.206	0.306	0.00342855	1
ENSMUSG00000025894	67618	Aasdhppt	178.164	-0.0137425	0.181467	0.0757296	0.939634	0.972834	0.0760817	0.279	0.26	0.438677	1
ENSMUSG00000018697	56321	Aatf	202.266	-0.149675	0.189133	0.791374	0.428726	0.671605	-0.0774687	0.061	0.105	0.0640901	1
ENSMUSG00000057880	268860	Abat	532.347	-0.295177	0.110122	2.68045	0.00735227	0.0495173	0.194509	0.23	0.162	0.00817149	1
ENSMUSG00000015243	11303	Abca1	462.257	-0.534117	0.144501	3.6963	0.000218769	0.00344561	-0.11764	0.121	0.148	0.291767	1
ENSMUSG00000018800	217265	Abca5	105.504	-0.43286	0.213142	2.03086	0.0422696	0.167968	0.0632797	0.109	0.062	0.0156817	1
ENSMUSG00000031974	56199	Abcb10	378.87	0.0802173	0.13303	-0.603	0.546509	0.760605	0.0969498	0.145	0.115	0.177283	1
ENSMUSG00000031333	11306	Abcb7	162.439	-0.705134	0.168435	4.18639	2.83431e-05	0.000661713	0.0762788	0.176	0.126	0.0556866	1
ENSMUSG00000028973	74610	Abcb8	467.932	0.0205703	0.132129	-0.155684	0.876282	0.943429	0.0266165	0.164	0.148	0.517419	1
ENSMUSG00000022822	27416	Abcc5	1925.14	0.142197	0.0754669	-1.88423	0.0595341	0.209924	0.236501	0.279	0.162	1.79148e-05	0.501579
ENSMUSG00000040136	20927	Abcc8	1475.53	0.00619668	0.111982	-0.0553366	0.95587	0.980579	-0.0814362	0.115	0.165	0.0967056	1
ENSMUSG00000030249	20928	Abcc9	853.312	-0.67679	0.0855951	7.90688	2.63913e-15	1.17364e-12	-0.312746	0.036	0.184	1.52384e-06	0.0426644
ENSMUSG00000031378	11666	Abcd1	363.192	-0.14747	0.123202	1.19698	0.231313	0.476138	0.0572405	0.109	0.09	0.345748	1
ENSMUSG00000028127	19299	Abcd3	927.047	0.254664	0.0923086	-2.75883	0.00580094	0.0415458	0.00803309	0.224	0.238	0.804587	1
ENSMUSG00000058355	24015	Abce1	840.844	-0.209237	0.122397	1.70949	0.0873606	0.267712	-0.0481245	0.261	0.297	0.381835	1
ENSMUSG00000038762	224742	Abcf1	3805.09	0.410713	0.0886826	-4.63127	3.63436e-06	0.000123765	0.0334636	0.406	0.433	0.839957	1
ENSMUSG00000028953	27407	Abcf2	438.062	-0.542377	0.138662	3.91151	9.17222e-05	0.00171004	-0.0824006	0.127	0.186	0.063164	1
ENSMUSG00000003234	27406	Abcf3	743.876	0.088191	0.111866	-0.788362	0.430485	0.673175	0.0044455	0.121	0.128	0.87624	1
ENSMUSG00000029802	26357	Abcg2	591.777	0.0320118	0.131167	-0.244053	0.80719	0.91169	0.122026	0.315	0.257	0.0652989	1
ENSMUSG00000033157	213012	Abhd10	107.555	-0.316374	0.177484	1.78255	0.0746596	0.242295	0.00366569	0.17	0.158	0.705226	1
ENSMUSG00000040532	68758	Abhd11	429.679	0.345135	0.124378	-2.77489	0.00552199	0.0400828	-0.0560338	0.176	0.248	0.0561062	1
ENSMUSG00000032046	76192	Abhd12	617.337	-0.1016	0.098307	1.0335	0.301369	0.554204	0.121314	0.267	0.188	0.0087843	1
ENSMUSG00000040396	68904	Abhd13	213.757	-0.40765	0.145287	2.80583	0.00501869	0.0371427	0.163926	0.255	0.18	0.00670933	1
ENSMUSG00000042210	68644	Abhd14a	240.988	0.266225	0.152152	-1.74972	0.0801662	0.253516	-0.138764	0.139	0.227	0.0094799	1
ENSMUSG00000007036	193742	Abhd16a	598.855	-0.0702734	0.137538	0.510939	0.609394	0.800665	-0.140107	0.212	0.288	0.0319152	1
ENSMUSG00000040997	105501	Abhd4	1256.28	-0.086462	0.0795248	1.08723	0.276934	0.528739	0.0477778	0.388	0.33	0.181275	1
ENSMUSG00000032540	67469	Abhd5	353.272	0.237378	0.149374	-1.58916	0.112025	0.311124	-0.00496102	0.115	0.117	0.978554	1
ENSMUSG00000007950	64296	Abhd8	352.639	-0.109186	0.146152	0.747077	0.455017	0.692378	-0.0202153	0.248	0.257	0.822804	1
ENSMUSG00000058835	11308	Abi1	571.772	-0.129584	0.11789	1.0992	0.271682	0.523557	0.0204283	0.267	0.268	0.925241	1
ENSMUSG00000026782	329165	Abi2	518.886	-0.123371	0.150514	0.819664	0.412408	0.657279	0.186902	0.412	0.311	0.000845078	1
ENSMUSG00000026842	11350	Abl1	965.792	-0.102664	0.0812706	1.26323	0.206505	0.445669	-0.0215509	0.182	0.213	0.417718	1
ENSMUSG00000026596	11352	Abl2	351.224	0.0393806	0.1295	-0.304096	0.761055	0.887307	0.00683453	0.109	0.119	0.786426	1
ENSMUSG00000025085	226251	Ablim1	3930.98	0.0533247	0.0605023	-0.881366	0.37812	0.626059	0.227447	0.455	0.35	0.000400265	1
ENSMUSG00000017631	109934	Abr	673.909	-0.228882	0.103103	2.21993	0.0264234	0.121768	0.0184645	0.139	0.141	0.955068	1
ENSMUSG00000042895	223513	Abra	472.704	0.0495273	0.104828	-0.472462	0.636597	0.817171	0.202346	0.188	0.068	2.56354e-09	7.1774e-05
ENSMUSG00000036376	30946	Abt1	200.744	0.289974	0.169223	-1.71356	0.0866093	0.266403	-0.0838299	0.073	0.126	0.0406208	1
ENSMUSG00000030083	80283	Abtb1	369.929	0.323556	0.140725	-2.29921	0.0214933	0.105925	-0.0684451	0.073	0.108	0.142974	1
ENSMUSG00000032724	99382	Abtb2	111.382	-0.310959	0.209767	1.4824	0.138234	0.354199	0.16765	0.145	0.05	5.36199e-08	0.00150125
ENSMUSG00000036138	113868	Acaa1a	439.237	0.205501	0.130709	-1.5722	0.115905	0.317766	-0.0595214	0.236	0.282	0.222377	1
ENSMUSG00000036880	52538	Acaa2	4380.65	0.116988	0.106243	-1.10114	0.270836	0.522653	0.119732	0.83	0.729	0.0888748	1
ENSMUSG00000020532	107476	Acaca	345.282	-0.156151	0.120876	1.29183	0.196417	0.433299	0.0233065	0.115	0.109	0.740821	1
ENSMUSG00000042010	100705	Acacb	1794.3	0.299237	0.0950561	-3.14801	0.00164388	0.0160461	0.21901	0.242	0.103	4.29827e-09	0.000120343
ENSMUSG00000090150	102632	Acad11	416.792	-0.216489	0.153962	1.40612	0.159689	0.385037	0.0665634	0.109	0.067	0.0293675	1
ENSMUSG00000031969	66948	Acad8	409.826	0.21739	0.128889	-1.68664	0.0916731	0.275457	0.00222316	0.188	0.183	0.783788	1
ENSMUSG00000026003	11363	Acadl	2752.15	-0.153171	0.102448	1.49511	0.134885	0.348603	0.470804	0.897	0.65	6.5928e-13	1.84585e-08
ENSMUSG00000062908	11364	Acadm	3537.18	-0.00951612	0.0877921	0.108394	0.913683	0.962509	0.416778	0.764	0.556	2.03085e-11	5.68597e-07
ENSMUSG00000029545	11409	Acads	439.479	-0.0277573	0.162658	0.170648	0.8645	0.937477	-0.0921993	0.309	0.345	0.302074	1
ENSMUSG00000030861	66885	Acadsb	916.908	0.0139514	0.0847612	-0.164597	0.869261	0.940144	0.0267614	0.285	0.283	0.80965	1
ENSMUSG00000018574	11370	Acadvl	3474.65	-0.0452618	0.107158	0.422384	0.672745	0.838125	0.177376	0.412	0.35	0.0184874	1
ENSMUSG00000049076	78618	Acap2	461.042	-0.409884	0.101731	4.02909	5.59933e-05	0.00114287	-0.0253004	0.158	0.164	0.829733	1
ENSMUSG00000032047	110446	Acat1	2137.18	7.2576e-05	0.113919	-0.000637084	0.999492	0.999808	-0.017923	0.673	0.691	0.588793	1
ENSMUSG00000023832	110460	Acat2	101.981	-0.270103	0.194094	1.3916	0.164042	0.390786	-0.0754482	0.115	0.16	0.115222	1
ENSMUSG00000026499	170760	Acbd3	1617.35	0.314365	0.119015	-2.64139	0.00825673	0.0535342	0.0176838	0.339	0.338	0.858001	1
ENSMUSG00000026781	74159	Acbd5	322.296	-0.186015	0.144173	1.29022	0.196973	0.433771	0.132035	0.23	0.17	0.0257156	1
ENSMUSG00000033701	72482	Acbd6	495.314	0.124906	0.106894	-1.1685	0.242604	0.49007	-0.0419157	0.327	0.367	0.349406	1
ENSMUSG00000038000	497652	Acd	242.235	0.182328	0.127795	-1.42673	0.153659	0.376848	-0.0713727	0.152	0.231	0.0354886	1
ENSMUSG00000038007	230379	Acer2	547.677	-0.453142	0.163189	2.77679	0.0054899	0.0398881	-0.232512	0.048	0.118	0.0045328	1
ENSMUSG00000030760	66190	Acer3	129.175	-0.168591	0.208865	0.807177	0.419565	0.66382	0.0385102	0.121	0.101	0.365743	1
ENSMUSG00000023328	11423	Ache	273.014	-0.254003	0.187912	1.35171	0.176467	0.408477	0.194659	0.127	0.008	4.92048e-48	1.37764e-43
ENSMUSG00000022185	56215	Acin1	4302.81	0.508064	0.074562	-6.81398	9.49324e-12	2.07902e-09	-0.166227	0.339	0.435	0.0106486	1
ENSMUSG00000020917	104112	Acly	898.029	-0.705149	0.105783	6.66598	2.62907e-11	5.44541e-09	0.00494668	0.224	0.234	0.919414	1
ENSMUSG00000028405	11428	Aco1	329.683	-0.203847	0.110036	1.85254	0.0639476	0.219299	-0.109072	0.097	0.157	0.0313565	1
ENSMUSG00000022477	11429	Aco2	5279.67	-0.163661	0.100967	1.62094	0.10503	0.298619	0.608767	0.952	0.704	3.88017e-22	1.08637e-17
ENSMUSG00000072949	26897	Acot1	67.4718	-0.0381782	0.19516	0.195625	0.844904	0.92876	-0.231418	0.073	0.195	8.6403e-05	1
ENSMUSG00000006717	66834	Acot13	2551.3	0.154235	0.0954795	-1.61537	0.10623	0.300899	0.104168	0.703	0.578	0.0122977	1
ENSMUSG00000021226	171210	Acot2	317.484	0.123727	0.150205	-0.823724	0.410096	0.654838	-0.00530928	0.182	0.177	0.875875	1
ENSMUSG00000028937	70025	Acot7	975.415	-0.350745	0.0959473	3.6556	0.000256579	0.00390182	-0.104866	0.176	0.248	0.052287	1
ENSMUSG00000025287	56360	Acot9	399.095	-0.0268917	0.1294	0.207819	0.835371	0.923955	-0.157131	0.121	0.207	0.00525653	1
ENSMUSG00000020777	11430	Acox1	1522.66	0.00798372	0.0714752	-0.111699	0.911062	0.960953	0.106351	0.255	0.204	0.0742602	1
ENSMUSG00000029098	80911	Acox3	443.559	0.0986745	0.124646	-0.791641	0.42857	0.671501	0.0889702	0.127	0.06	0.000430603	1
ENSMUSG00000044573	11431	Acp1	72.5802	-0.289637	0.197656	1.46536	0.142823	0.360634	-0.203755	0.455	0.534	0.0086892	1
ENSMUSG00000002103	11432	Acp2	703.519	0.141599	0.114654	-1.23502	0.216824	0.458642	-0.0362658	0.127	0.131	0.839959	1
ENSMUSG00000028093	66659	Acp6	508.722	0.158185	0.105622	-1.49764	0.134226	0.347567	-0.092173	0.079	0.152	0.0123329	1
ENSMUSG00000018796	14081	Acsl1	1446.32	-0.0375931	0.135823	0.276779	0.78195	0.898752	0.0410334	0.218	0.172	0.142165	1
ENSMUSG00000032883	74205	Acsl3	76.8426	-0.496253	0.212929	2.3306	0.0197746	0.0994778	0.0328359	0.182	0.158	0.382337	1
ENSMUSG00000031278	50790	Acsl4	242.864	-0.403489	0.165812	2.43341	0.0149574	0.0826293	0.0295417	0.109	0.094	0.494338	1
ENSMUSG00000024981	433256	Acsl5	674.848	-0.16174	0.104775	1.54369	0.122664	0.328865	-0.201589	0.012	0.135	4.20192e-06	0.117645
ENSMUSG00000027605	60525	Acss2	255.24	-0.192434	0.139673	1.37775	0.16828	0.397252	0.0751836	0.103	0.075	0.142972	1
ENSMUSG00000031972	11459	Acta1	187.067	1.02982	0.186864	-5.51103	3.56742e-08	2.47986e-06	-0.139721	0.067	0.104	0.142242	1
ENSMUSG00000035783	11475	Acta2	5592.75	-1.00968	0.0776392	13.0047	1.15016e-38	8.69523e-35	0.652513	0.673	0.397	1.46317e-14	4.09657e-10
ENSMUSG00000029580	11461	Actb	25732.5	0.255565	0.066544	-3.84054	0.000122762	0.00218116	-2.43847	0.861	0.875	4.3127e-17	1.20747e-12
ENSMUSG00000068614	11464	Actc1	40614.4	-0.131815	0.160275	0.822434	0.41083	0.655732	0.964216	1	0.861	5.80708e-30	1.62587e-25
ENSMUSG00000062825	11465	Actg1	1535.35	-0.396929	0.0934331	4.24827	2.1543e-05	0.000533065	-1.81984	0.903	0.928	3.34042e-13	9.3525e-09
ENSMUSG00000027671	56456	Actl6a	217.995	0.0183317	0.141858	-0.129226	0.897179	0.954583	-0.0999346	0.279	0.337	0.126028	1
ENSMUSG00000015143	109711	Actn1	1196.54	-0.457446	0.0975523	4.68924	2.74227e-06	9.73312e-05	-0.397386	0.242	0.411	2.22673e-06	0.0623441
ENSMUSG00000052374	11472	Actn2	16907.9	-0.0199622	0.0896161	0.222752	0.823728	0.919339	0.477902	0.867	0.548	2.2875e-11	6.40455e-07
ENSMUSG00000054808	60595	Actn4	2498.83	-0.155677	0.0928924	1.67588	0.0937607	0.279018	-0.471377	0.248	0.501	1.52891e-10	4.28063e-06
ENSMUSG00000021076	56444	Actr10	540.461	-0.127482	0.0954935	1.33498	0.181883	0.415689	-0.122606	0.321	0.394	0.0579797	1
ENSMUSG00000025228	54130	Actr1a	1370.48	-0.237785	0.111044	2.14136	0.0322446	0.140745	0.0295867	0.309	0.302	0.64344	1
ENSMUSG00000037351	226977	Actr1b	888.445	0.0350232	0.123882	-0.282714	0.777396	0.89667	0.139414	0.394	0.338	0.0347914	1
ENSMUSG00000020152	66713	Actr2	1208.47	-0.201704	0.105662	1.90895	0.0562683	0.202711	0.0660469	0.442	0.404	0.257914	1
ENSMUSG00000026341	74117	Actr3	1334.83	-0.152868	0.0729235	2.09628	0.0360572	0.150812	0.0734517	0.703	0.687	0.127969	1
ENSMUSG00000056367	242894	Actr3b	97.2286	-0.162296	0.20965	0.774129	0.438854	0.679123	0.139526	0.139	0.073	0.000843277	1
ENSMUSG00000019948	67019	Actr6	64.8113	-0.377111	0.217293	1.7355	0.082653	0.258205	0.00979478	0.158	0.133	0.399666	1
ENSMUSG00000015971	56249	Actr8	370.978	-0.238734	0.111911	2.13324	0.0329047	0.142515	-0.064903	0.085	0.143	0.0447075	1
ENSMUSG00000026836	11477	Acvr1	269.057	-0.295851	0.14875	1.98892	0.0467099	0.179343	0.0679925	0.2	0.16	0.145742	1
ENSMUSG00000000532	11479	Acvr1b	126.881	-0.169067	0.177299	0.953575	0.340299	0.59196	0.121493	0.152	0.077	0.000323747	1
ENSMUSG00000026834	269275	Acvr1c	8.66305	-0.164062	0.180563	0.908615	0.363553	0.614319	0.213399	0.158	0.091	0.00166838	1
ENSMUSG00000052155	11480	Acvr2a	160.121	-0.624913	0.174003	3.59139	0.000328916	0.00469614	0.109015	0.152	0.086	0.00254448	1
ENSMUSG00000008822	66204	Acyp1	93.405	-0.0883623	0.181212	0.48762	0.625819	0.811063	0.0688462	0.4	0.346	0.141682	1
ENSMUSG00000060923	75572	Acyp2	413.94	0.0623091	0.150721	-0.413407	0.679308	0.840999	0.264242	0.424	0.311	0.000195648	1
ENSMUSG00000054693	11487	Adam10	314.89	-0.373424	0.136377	2.73817	0.00617828	0.0435707	0.0519453	0.491	0.45	0.290802	1
ENSMUSG00000020926	11488	Adam11	816.772	-0.725465	0.0954277	7.60224	2.9104e-14	9.36282e-12	0.0960241	0.115	0.076	0.0487794	1
ENSMUSG00000028041	11490	Adam15	2113.84	0.0192605	0.111779	-0.172308	0.863195	0.936677	-0.263733	0.012	0.146	1.34833e-06	0.0377506
ENSMUSG00000052593	11491	Adam17	512.731	0.00734535	0.118077	-0.0622082	0.950397	0.977901	-0.0118656	0.127	0.14	0.679478	1
ENSMUSG00000011256	11492	Adam19	907.029	0.00214509	0.109939	-0.0195117	0.984433	0.992838	-0.00755307	0.37	0.356	0.730062	1
ENSMUSG00000040537	11496	Adam22	233.471	-0.148384	0.132488	1.11998	0.262721	0.51472	0.121193	0.164	0.081	0.000162277	1
ENSMUSG00000027318	110751	Adam33	907.543	0.596226	0.136859	-4.35649	1.32164e-05	0.000362014	0.718332	0.497	0.171	2.54262e-31	7.11882e-27
ENSMUSG00000031555	11502	Adam9	474.333	-0.159206	0.124971	1.27394	0.202686	0.441149	0.111976	0.206	0.173	0.15639	1
ENSMUSG00000022893	11504	Adamts1	534.515	-0.4598	0.102602	4.48137	7.41652e-06	0.000223538	0.866081	0.655	0.315	3.25157e-26	9.10376e-22
ENSMUSG00000024299	224697	Adamts10	3278.4	0.220854	0.106898	-2.06604	0.0388251	0.158188	-0.167434	0.012	0.103	0.000123015	1
ENSMUSG00000053441	240322	Adamts19	551.977	0.804625	0.128078	-6.28231	3.33574e-10	4.53467e-08	0.144	0.309	0.232	0.0159402	1
ENSMUSG00000036545	216725	Adamts2	982.335	0.06776	0.0967199	-0.70058	0.483565	0.714223	-0.511225	0.012	0.19	7.34772e-09	0.000205721
ENSMUSG00000022894	23794	Adamts5	682.688	-0.1669	0.12486	1.33669	0.181323	0.415143	-0.00892206	0.121	0.105	0.5348	1
ENSMUSG00000032363	108153	Adamts7	539.552	0.22601	0.125904	-1.79511	0.0726368	0.23727	0.122596	0.176	0.114	0.00808317	1
ENSMUSG00000030022	101401	Adamts9	202.244	0.00622416	0.131606	-0.0472938	0.962279	0.983284	-0.112119	0.152	0.194	0.131088	1
ENSMUSG00000066113	77739	Adamtsl1	98.7725	-0.0805115	0.199848	0.402864	0.687048	0.845323	0.105669	0.17	0.117	0.0284492	1
ENSMUSG00000036040	77794	Adamtsl2	1671.82	0.184833	0.107853	-1.71375	0.0865739	0.266381	0.304644	0.267	0.095	7.39069e-14	2.06924e-09
ENSMUSG00000043822	66548	Adamtsl5	1440.36	0.420995	0.0942234	-4.46805	7.89344e-06	0.000234477	0.223025	0.212	0.052	3.41061e-18	9.54902e-14
ENSMUSG00000020262	110532	Adarb1	1089.83	0.181088	0.0923813	-1.96022	0.0499696	0.187386	0.129955	0.224	0.171	0.0418378	1
ENSMUSG00000020431	432530	Adcy1	733.024	0.0544788	0.118613	-0.4593	0.646019	0.822275	-0.0583971	0.103	0.154	0.0862245	1
ENSMUSG00000022840	224129	Adcy5	608.581	-0.0203921	0.115162	0.177074	0.859451	0.93461	0.72018	0.636	0.237	8.03528e-38	2.24972e-33
ENSMUSG00000022994	11512	Adcy6	6624.79	0.333192	0.0803136	-4.14863	3.34466e-05	0.000751431	0.307514	0.412	0.263	5.41277e-07	0.0151547
ENSMUSG00000029106	11518	Add1	2124.45	-0.156796	0.0865733	1.81114	0.0701197	0.232453	0.04675	0.491	0.485	0.481814	1
ENSMUSG00000025026	27360	Add3	1316.53	-0.342067	0.0814333	4.20057	2.6624e-05	0.000629976	0.139599	0.588	0.487	0.0219468	1
ENSMUSG00000028138	11532	Adh5	574.667	-0.118063	0.110153	1.07181	0.283804	0.536189	-0.131852	0.309	0.422	0.00725992	1
ENSMUSG00000020629	104923	Adi1	297.501	-0.358279	0.135552	2.64312	0.00821462	0.0533417	0.0193953	0.097	0.104	0.877772	1
ENSMUSG00000026457	72674	Adipor1	750.081	-0.302536	0.127987	2.36381	0.0180881	0.0936936	0.130073	0.715	0.666	0.0315168	1
ENSMUSG00000030168	68465	Adipor2	869.499	-0.174562	0.0996613	1.75155	0.0798511	0.252954	0.176961	0.297	0.206	0.00293478	1
ENSMUSG00000039197	11534	Adk	392.01	-0.220814	0.147393	1.49813	0.1341	0.347372	0.414807	0.545	0.348	1.19547e-10	3.34707e-06
ENSMUSG00000030790	11535	Adm	292.845	-0.725566	0.141892	5.11351	3.16227e-07	1.63103e-05	0.372876	0.279	0.211	0.00570998	1
ENSMUSG00000053950	240442	Adnp2	153.507	-0.331547	0.163971	2.02199	0.0431779	0.170453	0.0393063	0.127	0.116	0.568836	1
ENSMUSG00000057134	211488	Ado	265.36	-0.265053	0.178101	1.48821	0.136694	0.351629	-0.0327596	0.248	0.266	0.683552	1
ENSMUSG00000042429	11539	Adora1	503.895	0.760902	0.0998562	-7.61998	2.53721e-14	8.33971e-12	0.739873	0.497	0.124	5.68356e-48	1.59128e-43
ENSMUSG00000025236	72141	Adpgk	286.803	-0.244705	0.126155	1.93971	0.0524144	0.193436	-0.0794347	0.048	0.11	0.0128466	1
ENSMUSG00000002844	11544	Adprh	466.735	-0.122804	0.131332	0.935067	0.349754	0.601146	-0.179807	0.382	0.43	0.0913203	1
ENSMUSG00000031448	234072	Adprhl1	2690.15	-0.131788	0.0760463	1.733	0.0830951	0.258912	0.845328	0.818	0.411	5.50423e-33	1.54107e-28
ENSMUSG00000042558	100206	Adprhl2	221.476	0.304694	0.153268	-1.98798	0.0468142	0.179492	-0.0814745	0.097	0.157	0.0448541	1
ENSMUSG00000035283	11554	Adrb1	191.578	0.43569	0.169694	-2.5675	0.0102435	0.0625784	0.127212	0.152	0.057	4.86813e-07	0.0136298
ENSMUSG00000024858	110355	Adrbk1	1222.98	0.0272234	0.0886072	-0.307237	0.758663	0.885996	-0.041058	0.085	0.114	0.257691	1
ENSMUSG00000042249	320129	Adrbk2	850.356	0.0401462	0.0838043	-0.479047	0.631905	0.814319	0.123557	0.248	0.192	0.0535383	1
ENSMUSG00000039041	56436	Adrm1	570.274	0.0283257	0.103381	-0.273994	0.784089	0.900087	-0.210687	0.218	0.354	0.000445007	1
ENSMUSG00000022407	11564	Adsl	351.766	-0.0681442	0.122964	0.55418	0.579456	0.781931	0.0809879	0.273	0.238	0.184168	1
ENSMUSG00000015961	11566	Adss	427.392	-0.0658152	0.118	0.557757	0.57701	0.780468	-0.1377	0.17	0.255	0.0137986	1
ENSMUSG00000011148	11565	Adssl1	987.933	-0.0761816	0.110293	0.690719	0.489742	0.717877	0.125004	0.218	0.191	0.17749	1
ENSMUSG00000020473	11568	Aebp1	2122.32	0.0164372	0.0838937	-0.195929	0.844666	0.928622	-0.436724	0.23	0.347	0.000367355	1
ENSMUSG00000030232	11569	Aebp2	633.497	0.115518	0.092089	-1.25441	0.209692	0.449786	0.148913	0.364	0.276	0.00520076	1
ENSMUSG00000030609	68048	Aen	234.409	-0.0177719	0.148347	0.1198	0.904642	0.958628	-0.0908213	0.085	0.155	0.0171573	1
ENSMUSG00000054452	14797	Aes	8636.1	0.0461391	0.0749792	-0.615359	0.538318	0.754801	0.396709	0.958	0.884	2.75399e-12	7.71061e-08
ENSMUSG00000029094	70292	Afap1	442.711	-0.209419	0.120296	1.74086	0.0817078	0.256779	0.0735767	0.309	0.279	0.231119	1
ENSMUSG00000033032	106877	Afap1l1	1224.2	-0.0637963	0.0756184	0.843661	0.398859	0.644586	-0.305636	0.218	0.369	4.45281e-05	1
ENSMUSG00000029313	17355	Aff1	647.861	-0.0318112	0.0945944	0.33629	0.736652	0.874692	0.211364	0.23	0.116	4.1462e-06	0.116085
ENSMUSG00000049470	93736	Aff4	681.567	-0.210124	0.112637	1.86551	0.0621105	0.215667	0.0987369	0.545	0.467	0.0684217	1
ENSMUSG00000031967	114896	Afg3l1	736.616	0.115245	0.0945846	-1.21843	0.223061	0.465904	-0.180098	0.152	0.265	0.00101855	1
ENSMUSG00000024527	69597	Afg3l2	716.722	-0.14718	0.0970873	1.51595	0.129531	0.339902	0.178277	0.321	0.214	0.000343474	1
ENSMUSG00000049659	216549	Aftph	461.575	0.0622527	0.131034	-0.475087	0.634725	0.816006	0.01875	0.115	0.106	0.651648	1
ENSMUSG00000031521	11593	Aga	141.013	-0.305052	0.170153	1.79281	0.0730031	0.2383	-0.154421	0.17	0.248	0.0180273	1
ENSMUSG00000055013	347722	Agap1	1107.09	-0.092491	0.0964691	0.958762	0.337678	0.590264	-0.118443	0.139	0.225	0.0172089	1
ENSMUSG00000023353	213990	Agap3	1017.78	0.0366175	0.0996482	-0.367468	0.71327	0.861457	0.00301043	0.121	0.145	0.530181	1
ENSMUSG00000026159	15463	Agfg1	287.652	-0.116788	0.114159	1.02303	0.306293	0.559453	0.221845	0.424	0.295	2.35549e-05	0.659489
ENSMUSG00000021681	66549	Aggf1	499.175	0.0143951	0.112454	-0.128009	0.898142	0.955194	0.0257646	0.267	0.246	0.591435	1
ENSMUSG00000029916	69923	Agk	76.5214	-0.651277	0.212071	3.07103	0.00213322	0.0195486	0.0488786	0.145	0.135	0.592417	1
ENSMUSG00000033400	77559	Agl	1522.23	0.0553674	0.0995835	-0.555989	0.578218	0.781147	0.446333	0.648	0.439	4.91189e-10	1.37523e-05
ENSMUSG00000034254	55979	Agpat1	1061.52	0.126463	0.102901	-1.22899	0.219077	0.461214	0.0678991	0.17	0.135	0.158609	1
ENSMUSG00000026922	67512	Agpat2	152.439	0.108113	0.181551	-0.595495	0.551512	0.764683	0.0701188	0.188	0.155	0.181393	1
ENSMUSG00000001211	28169	Agpat3	815.789	-0.0968276	0.129548	0.747426	0.454806	0.692166	0.130355	0.37	0.279	0.00516615	1
ENSMUSG00000023827	68262	Agpat4	429.285	0.244254	0.124532	-1.96136	0.0498365	0.187026	-0.10083	0.109	0.146	0.15767	1
ENSMUSG00000031467	52123	Agpat5	329.462	0.107893	0.129041	-0.83611	0.403093	0.648637	-0.0671859	0.285	0.316	0.38134	1
ENSMUSG00000042410	228061	Agps	357.506	0.136011	0.127012	-1.07085	0.284237	0.536671	0.0760421	0.218	0.175	0.108476	1
ENSMUSG00000041936	11603	Agrn	1550.97	-0.0172804	0.0744717	0.232039	0.816508	0.915894	-0.127969	0.194	0.246	0.106735	1
ENSMUSG00000021557	67269	Agtpbp1	1114.24	-0.345264	0.0879422	3.92604	8.63568e-05	0.00163011	0.00226108	0.127	0.131	0.94068	1
ENSMUSG00000029007	11610	Agtrap	993.386	0.19463	0.0778847	-2.49895	0.0124563	0.0726059	-0.0588513	0.073	0.114	0.10883	1
ENSMUSG00000026491	226747	Ahctf1	612.217	-0.171132	0.12904	1.32619	0.184776	0.419732	-0.00549891	0.17	0.168	0.913269	1
ENSMUSG00000027893	229709	Ahcyl1	1394.27	-0.169164	0.0848952	1.99263	0.0463024	0.178231	0.0979599	0.388	0.337	0.092145	1
ENSMUSG00000029772	74340	Ahcyl2	206.392	-0.46351	0.146296	3.16831	0.00153327	0.015202	0.00438007	0.103	0.099	0.827164	1
ENSMUSG00000037692	230793	Ahdc1	660.942	0.191154	0.118825	-1.6087	0.107682	0.303646	0.166455	0.236	0.164	0.00497294	1
ENSMUSG00000069833	66395	Ahnak	13850.6	-0.121347	0.0554742	2.18744	0.0287103	0.129659	-0.0984531	0.491	0.478	0.901537	1
ENSMUSG00000021037	217737	Ahsa1	987.768	-0.0896906	0.118276	0.758315	0.448262	0.687902	-0.200549	0.321	0.445	0.00314957	1
ENSMUSG00000020288	268390	Ahsa2	377.204	0.155894	0.131489	-1.1856	0.235781	0.481953	-0.158329	0.188	0.28	0.00882271	1
ENSMUSG00000042901	108909	Aida	999.13	-0.136204	0.104245	1.30658	0.191356	0.42723	-0.126036	0.188	0.252	0.06235	1
ENSMUSG00000001864	108897	Aif1l	363.703	0.151236	0.12297	-1.22987	0.218747	0.460706	0.111293	0.358	0.296	0.0731041	1
ENSMUSG00000036932	26926	Aifm1	642.702	-0.243182	0.106267	2.2884	0.0221144	0.107966	0.0566042	0.345	0.32	0.396762	1
ENSMUSG00000020085	71361	Aifm2	399.921	-0.0436023	0.120876	0.360719	0.71831	0.864014	0.00709679	0.097	0.1	0.890062	1
ENSMUSG00000019806	66253	Aig1	94.0332	-0.230942	0.209155	1.10417	0.269521	0.521653	0.219297	0.473	0.341	7.00779e-05	1
ENSMUSG00000028029	13722	Aimp1	343.806	-0.0366251	0.135334	0.270628	0.786677	0.901855	-0.152611	0.527	0.567	0.0771289	1
ENSMUSG00000029610	231872	Aimp2	225.063	-0.131153	0.137719	0.952319	0.340935	0.592726	-0.120537	0.17	0.244	0.0285526	1
ENSMUSG00000024847	11632	Aip	692.185	0.0339905	0.117639	-0.288938	0.772629	0.893685	-0.116321	0.291	0.359	0.0901309	1
ENSMUSG00000026817	11636	Ak1	4517.68	0.227662	0.0890161	-2.55754	0.0105417	0.0638327	0.572937	0.842	0.539	6.9921e-19	1.95765e-14
ENSMUSG00000028792	11637	Ak2	474.838	0.192996	0.109311	-1.76556	0.0774689	0.248058	-0.149133	0.321	0.411	0.02127	1
ENSMUSG00000024782	56248	Ak3	1129.76	-0.054572	0.0884801	0.616771	0.537386	0.754175	0.143113	0.339	0.27	0.0224207	1
ENSMUSG00000028527	11639	Ak4	130.286	-0.165813	0.200141	0.828481	0.407398	0.652804	-0.037887	0.085	0.121	0.172758	1
ENSMUSG00000018428	11640	Akap1	749.511	0.232987	0.0969428	-2.40334	0.016246	0.0876455	0.443656	0.43	0.178	3.73376e-19	1.04538e-14
ENSMUSG00000047804	56697	Akap10	177.595	-0.189594	0.192491	0.984951	0.324648	0.578104	0.0705233	0.115	0.074	0.0457756	1
ENSMUSG00000022016	219181	Akap11	400.739	-0.453572	0.156657	2.89533	0.00378761	0.0301732	0.143529	0.327	0.268	0.0357674	1
ENSMUSG00000038587	83397	Akap12	1452.35	-0.760029	0.0942684	8.0624	7.48113e-16	4.01172e-13	-0.611442	0.218	0.356	1.14834e-05	0.321513
ENSMUSG00000066406	75547	Akap13	2332.59	0.334165	0.0748227	-4.4661	7.96596e-06	0.000235705	0.140187	0.588	0.546	0.108845	1
ENSMUSG00000061603	238161	Akap6	1187.76	-0.00974753	0.131329	0.0742223	0.940834	0.973476	0.351639	0.424	0.236	7.7434e-09	0.0002168
ENSMUSG00000039166	432442	Akap7	410.415	0.149258	0.138547	-1.07731	0.281342	0.53287	0.114605	0.236	0.19	0.081058	1
ENSMUSG00000024045	56399	Akap8	2342.28	0.224953	0.0979629	-2.29631	0.021658	0.106494	-0.00539994	0.242	0.257	0.772898	1
ENSMUSG00000002625	54194	Akap8l	2085.96	0.403079	0.0938991	-4.29269	1.76525e-05	0.000454694	0.0449466	0.212	0.178	0.258728	1
ENSMUSG00000040407	100986	Akap9	2292.56	0.354344	0.121653	-2.91273	0.0035828	0.0289888	0.118368	0.473	0.425	0.0583617	1
ENSMUSG00000023075	68050	Akirin1	324.722	-0.149508	0.139698	1.07022	0.28452	0.536937	-0.0397793	0.309	0.347	0.365558	1
ENSMUSG00000028291	433693	Akirin2	448.602	-0.12412	0.14465	0.858068	0.390855	0.637596	-0.0603869	0.461	0.475	0.780157	1
ENSMUSG00000028692	58810	Akr1a1	3371.8	0.0971287	0.0905257	-1.07294	0.283298	0.5355	-0.374533	0.824	0.916	8.0787e-08	0.00226187
ENSMUSG00000061758	67861	Akr1b10	374.846	-0.0730703	0.124846	0.585282	0.558358	0.769612	0.225726	0.358	0.231	2.86795e-05	0.80297
ENSMUSG00000001642	11677	Akr1b3	603.687	-0.41143	0.125549	3.27705	0.00104897	0.0115748	-0.107282	0.382	0.439	0.131246	1
ENSMUSG00000029762	14187	Akr1b8	404.107	0.167879	0.129645	-1.29491	0.195351	0.43227	0.134473	0.176	0.107	0.00334174	1
ENSMUSG00000045410	56043	Akr1e1	232.852	0.264665	0.149161	-1.77436	0.0760043	0.244924	0.0414866	0.158	0.154	0.75997	1
ENSMUSG00000028743	110198	Akr7a5	388.72	-0.00835215	0.152681	0.0547034	0.956375	0.980698	-0.145206	0.218	0.317	0.0104677	1
ENSMUSG00000001729	11651	Akt1	2174.49	-0.125439	0.0831383	1.5088	0.131349	0.342472	0.542044	0.697	0.462	3.93085e-16	1.10056e-11
ENSMUSG00000011096	67605	Akt1s1	642.942	-0.0542199	0.0961581	0.563862	0.572848	0.778279	-0.0593917	0.43	0.478	0.362187	1
ENSMUSG00000004056	11652	Akt2	1439.4	0.128369	0.113213	-1.13387	0.25685	0.507653	0.0957178	0.339	0.273	0.0546303	1
ENSMUSG00000019699	23797	Akt3	627.945	-0.167426	0.0989118	1.69268	0.0905163	0.272848	0.16697	0.182	0.086	1.20906e-05	0.338514
ENSMUSG00000031667	14339	Aktip	997.152	0.082166	0.0799632	-1.02755	0.304163	0.556907	0.0766159	0.218	0.174	0.117285	1
ENSMUSG00000028393	17025	Alad	832.358	0.0469512	0.113346	-0.414228	0.678707	0.840531	-0.134915	0.309	0.373	0.169222	1
ENSMUSG00000032786	11655	Alas1	539.676	-0.156381	0.12066	1.29605	0.19496	0.431721	-0.0163214	0.158	0.18	0.495209	1
ENSMUSG00000022636	11658	Alcam	235.071	-0.822074	0.180277	4.56007	5.11355e-06	0.000166991	-0.105295	0.17	0.184	0.538553	1
ENSMUSG00000025007	56454	Aldh18a1	216.404	0.105124	0.148909	-0.705965	0.48021	0.711911	0.097492	0.23	0.165	0.0217404	1
ENSMUSG00000035561	72535	Aldh1b1	823.123	-0.122518	0.133196	0.919833	0.35766	0.608473	-0.255585	0.345	0.413	0.025103	1
ENSMUSG00000020256	216188	Aldh1l2	167.587	-0.393038	0.183069	2.14693	0.0317985	0.139556	0.212371	0.176	0.072	3.52885e-07	0.00988009
ENSMUSG00000029455	11669	Aldh2	1619.3	-0.820525	0.100179	8.19058	2.59979e-16	1.63787e-13	-0.264751	0.345	0.421	0.0259485	1
ENSMUSG00000010025	11671	Aldh3a2	473.547	-0.1288	0.117599	1.09524	0.273411	0.525489	-0.0762144	0.067	0.12	0.0407631	1
ENSMUSG00000035936	214579	Aldh5a1	373.532	-0.037555	0.114841	0.327017	0.743655	0.878511	0.378465	0.364	0.196	1.61404e-09	4.519e-05
ENSMUSG00000021238	104776	Aldh6a1	365.939	-0.489981	0.133869	3.66015	0.000252072	0.00384594	0.196657	0.285	0.208	0.00532413	1
ENSMUSG00000053644	110695	Aldh7a1	348.086	-0.123212	0.123964	0.993939	0.320252	0.573669	-0.171374	0.2	0.267	0.0252887	1
ENSMUSG00000030695	11674	Aldoa	25140.6	-0.130268	0.0888144	1.46675	0.142444	0.359994	0.290299	0.994	0.938	6.35547e-10	1.77941e-05
ENSMUSG00000039427	208211	Alg1	112.675	0.0958706	0.171386	-0.559385	0.575899	0.779691	-0.00977106	0.103	0.118	0.60027	1
ENSMUSG00000039887	66789	Alg14	99.2844	-0.573191	0.200886	2.85331	0.00432663	0.0333656	-0.0507092	0.145	0.179	0.284495	1
ENSMUSG00000039740	56737	Alg2	211.156	-0.845003	0.161989	5.21643	1.82408e-07	1.02148e-05	0.05142	0.139	0.105	0.15398	1
ENSMUSG00000033809	208624	Alg3	130.048	-0.296436	0.166751	1.77771	0.075451	0.243765	-0.011666	0.085	0.101	0.547562	1
ENSMUSG00000036632	66248	Alg5	236.6	0.0693589	0.149009	-0.465469	0.641596	0.820166	-0.186453	0.121	0.223	0.00175455	1
ENSMUSG00000079036	211064	Alkbh1	95.5812	0.0520074	0.206618	-0.251709	0.801266	0.909251	-0.232608	0.152	0.263	0.000703929	1
ENSMUSG00000093477	211064	Alkbh1	95.5812	0.0520074	0.206618	-0.251709	0.801266	0.909251	-0.232608	0.152	0.263	0.000703929	1
ENSMUSG00000040174	69113	Alkbh3	351.035	-0.0427748	0.111101	0.385009	0.700231	0.853905	-0.0101325	0.145	0.171	0.462502	1
ENSMUSG00000042650	268420	Alkbh5	1004.17	-0.144506	0.121642	1.18796	0.234848	0.480957	0.0986656	0.467	0.43	0.18012	1
ENSMUSG00000042831	233065	Alkbh6	221.385	-0.0756662	0.163975	0.46145	0.644476	0.821555	0.15481	0.273	0.217	0.0305641	1
ENSMUSG00000002661	66400	Alkbh7	324.302	0.0581098	0.166389	-0.34924	0.726909	0.868637	0.185164	0.4	0.316	0.00429935	1
ENSMUSG00000025899	67667	Alkbh8	34.1454	-0.113002	0.220844	0.511683	0.608873	0.800397	0.0350526	0.109	0.1	0.642387	1
ENSMUSG00000020891	11688	Alox8	202.954	-0.962842	0.157408	6.11684	9.54506e-10	1.12751e-07	0.413873	0.206	0.012	4.13893e-80	1.15882e-75
ENSMUSG00000032845	225638	Alpk2	1243.92	-0.0900869	0.0966909	0.931699	0.351492	0.602842	0.505119	0.394	0.195	4.58498e-13	1.2837e-08
ENSMUSG00000038763	116904	Alpk3	2175.78	0.28664	0.0731605	-3.91797	8.92982e-05	0.00167517	0.242012	0.212	0.122	0.000173203	1
ENSMUSG00000025134	21681	Alyref	434.244	-0.216826	0.123275	1.75888	0.078598	0.250137	-0.167576	0.285	0.348	0.0369715	1
ENSMUSG00000060244	56009	Alyref2	71.0721	0.0902533	0.203233	-0.444088	0.656979	0.828553	0.0614262	0.139	0.128	0.540369	1
ENSMUSG00000022244	17117	Amacr	160.118	-0.0755425	0.156351	0.483158	0.628983	0.81257	0.0351508	0.109	0.088	0.321495	1
ENSMUSG00000075232	11702	Amd1	1180.19	0.13977	0.0988193	-1.4144	0.157246	0.381895	0.12484	0.236	0.2	0.127306	1
ENSMUSG00000031751	23802	Amfr	447.287	-0.479777	0.142939	3.35651	0.000789339	0.00928779	0.498931	0.606	0.43	1.83474e-10	5.1369e-06
ENSMUSG00000042225	56068	Ammecr1	119.763	0.433047	0.176223	-2.45737	0.0139957	0.0789018	-0.00408803	0.248	0.242	0.78953	1
ENSMUSG00000041915	225339	Ammecr1l	517.47	0.107999	0.111204	-0.97118	0.331459	0.584177	0.00971592	0.279	0.254	0.488026	1
ENSMUSG00000068250	232566	Amn1	40.6393	-0.363628	0.225522	1.61238	0.106879	0.301932	0.0563385	0.242	0.214	0.267546	1
ENSMUSG00000013076	75723	Amotl1	3029.29	0.209366	0.0865234	-2.41976	0.0155306	0.0848618	-0.0456945	0.552	0.584	0.3886	1
ENSMUSG00000032531	56332	Amotl2	699.563	-0.0677791	0.102357	0.662181	0.507855	0.730668	-0.0758569	0.242	0.27	0.427277	1
ENSMUSG00000020610	13929	Amz2	763.323	0.0312014	0.099046	-0.315019	0.752747	0.882762	0.199916	0.382	0.273	0.000461263	1
ENSMUSG00000014355	17222	Anapc1	718.424	-0.148529	0.0986221	1.50605	0.132055	0.343721	0.103432	0.315	0.292	0.251703	1
ENSMUSG00000036977	68999	Anapc10	92.2252	0.0182125	0.219438	-0.0829962	0.933855	0.970547	-0.138137	0.158	0.238	0.0187929	1
ENSMUSG00000025135	66156	Anapc11	743.301	0.175444	0.128279	-1.36768	0.171413	0.400705	-0.101613	0.745	0.779	0.243304	1
ENSMUSG00000035048	69010	Anapc13	930.698	0.249541	0.086759	-2.87625	0.00402426	0.0314779	0.353892	0.958	0.848	2.12417e-10	5.94725e-06
ENSMUSG00000020107	52717	Anapc16	605.826	0.150979	0.0920993	-1.63931	0.101149	0.291978	0.130765	0.57	0.506	0.0787086	1
ENSMUSG00000026965	99152	Anapc2	847.205	-0.0965421	0.0875672	1.10249	0.270248	0.522191	0.0049549	0.224	0.222	0.855514	1
ENSMUSG00000029176	52206	Anapc4	795.297	0.0735816	0.096357	-0.763635	0.445084	0.685373	-0.126293	0.164	0.226	0.0473375	1
ENSMUSG00000029472	59008	Anapc5	4629.95	0.167013	0.0784966	-2.12764	0.0333667	0.143545	-0.199571	0.63	0.696	0.0038207	1
ENSMUSG00000029466	56317	Anapc7	515.93	-0.0319185	0.101253	0.315234	0.752584	0.882762	0.0281647	0.23	0.221	0.739134	1
ENSMUSG00000026634	52477	Angel2	1003.2	0.182457	0.101361	-1.80007	0.071849	0.235755	0.0695555	0.309	0.314	0.62283	1
ENSMUSG00000022309	11600	Angpt1	497.962	-0.0642235	0.147419	0.435651	0.66309	0.832118	-1.00309	0.024	0.344	3.09282e-17	8.65926e-13
ENSMUSG00000004105	26360	Angptl2	1953.13	-0.221173	0.0692182	3.1953	0.00139688	0.014354	0.0279905	0.442	0.351	0.0383557	1
ENSMUSG00000022265	11732	Ank	928.271	-0.0899324	0.107317	0.838009	0.402026	0.647834	0.22594	0.297	0.183	5.54599e-05	1
ENSMUSG00000031543	11733	Ank1	3667.49	-0.0409352	0.0855218	0.478653	0.632186	0.814399	1.08561	0.836	0.419	1.86599e-40	5.22439e-36
ENSMUSG00000032826	109676	Ank2	1575.04	-0.0810756	0.111692	0.725888	0.467908	0.702349	-0.0122866	0.448	0.458	0.812493	1
ENSMUSG00000069601	11735	Ank3	2092.61	0.142334	0.0976618	-1.45742	0.145	0.364065	0.717539	0.739	0.399	3.17172e-25	8.88017e-21
ENSMUSG00000020790	11736	Ankfy1	706.004	0.0163312	0.0905327	-0.18039	0.856846	0.933411	0.0697085	0.188	0.158	0.224034	1
ENSMUSG00000024483	108857	Ankhd1	2035.84	0.307679	0.103554	-2.9712	0.0029664	0.0252403	0.0149928	0.206	0.203	0.889362	1
ENSMUSG00000040351	70797	Ankib1	210.147	-0.258011	0.170326	1.51481	0.129821	0.340302	-0.034615	0.085	0.114	0.271473	1
ENSMUSG00000029501	71782	Ankle2	387.764	-0.200796	0.121873	1.64758	0.0994382	0.288947	0.0339919	0.145	0.128	0.457192	1
ENSMUSG00000036188	217473	Ankmy2	307.102	0.0647737	0.140006	-0.462648	0.643617	0.821214	0.0543914	0.164	0.119	0.0822859	1
ENSMUSG00000021661	68558	Ankra2	197.291	-0.211257	0.147598	1.4313	0.152343	0.37509	0.202319	0.315	0.215	0.00047421	1
ENSMUSG00000024803	107765	Ankrd1	90583.9	0.503313	0.0835243	-6.02594	1.68129e-09	1.7777e-07	0.797793	0.97	0.637	5.26177e-22	1.47319e-17
ENSMUSG00000031508	102334	Ankrd10	953.633	0.0964899	0.087966	-1.0969	0.272685	0.524621	0.0376874	0.291	0.307	0.819002	1
ENSMUSG00000035569	77087	Ankrd11	8758.46	0.349434	0.112164	-3.11538	0.00183711	0.0173986	-0.00412831	0.503	0.461	0.508711	1
ENSMUSG00000034647	106585	Ankrd12	4042.89	0.369078	0.161914	-2.27947	0.0226392	0.11001	-0.065844	0.261	0.245	0.853778	1
ENSMUSG00000041870	68420	Ankrd13a	625.205	-0.000852606	0.110685	0.00770296	0.993854	0.997108	0.0654341	0.218	0.181	0.164462	1
ENSMUSG00000039988	433667	Ankrd13c	228.15	0.0821253	0.133355	-0.61584	0.538	0.754667	0.310636	0.4	0.249	7.27934e-07	0.0203807
ENSMUSG00000047909	320816	Ankrd16	284.79	0.310922	0.149317	-2.0823	0.0373152	0.154281	-0.0676424	0.073	0.107	0.157635	1
ENSMUSG00000055204	81702	Ankrd17	3186.59	0.207659	0.115665	-1.79534	0.0725988	0.23727	0.218813	0.636	0.511	0.000247612	1
ENSMUSG00000054708	70615	Ankrd24	325.494	0.301238	0.126282	-2.38544	0.0170585	0.0904048	0.0489813	0.158	0.134	0.344719	1
ENSMUSG00000057766	225187	Ankrd29	291.416	0.0364868	0.159595	-0.228621	0.819163	0.916913	0.149126	0.133	0.06	6.66012e-05	1
ENSMUSG00000079610	109346	Ankrd39	77.2193	-0.0763835	0.180477	0.423232	0.672126	0.837802	0.0277259	0.152	0.157	0.950269	1
ENSMUSG00000020864	71452	Ankrd40	2096.86	-0.1092	0.0744394	1.46697	0.142384	0.359947	0.476437	0.521	0.309	1.25742e-12	3.52053e-08
ENSMUSG00000052331	329154	Ankrd44	166.255	-0.484836	0.186083	2.60548	0.00917448	0.057679	-0.183956	0.018	0.11	0.00017652	1
ENSMUSG00000048307	68839	Ankrd46	556.729	-0.143005	0.108709	1.31548	0.188349	0.423459	-0.00543511	0.273	0.284	0.786098	1
ENSMUSG00000044864	99696	Ankrd50	416.393	-0.0247769	0.131349	0.188633	0.85038	0.930844	0.150458	0.273	0.192	0.00444836	1
ENSMUSG00000033055	223690	Ankrd54	226.904	0.31571	0.153176	-2.0611	0.0392938	0.159796	-0.115796	0.042	0.121	0.00223041	1
ENSMUSG00000022515	72615	Anks3	445.939	0.17076	0.108779	-1.56978	0.116467	0.318729	-0.0572011	0.079	0.108	0.223079	1
ENSMUSG00000036777	68743	Anln	31.4796	0.00774121	0.22546	-0.0343352	0.97261	0.988496	-0.319605	0.012	0.145	1.43447e-06	0.0401622
ENSMUSG00000037949	102566	Ano10	365.745	-0.318815	0.145484	2.1914	0.0284229	0.12863	-0.0299828	0.091	0.103	0.600341	1
ENSMUSG00000035189	320091	Ano4	189.825	0.314519	0.173601	-1.81173	0.0700282	0.232352	0.0887011	0.121	0.051	8.52357e-05	1
ENSMUSG00000064210	105722	Ano6	1946.29	0.186378	0.102522	-1.81793	0.0690748	0.230453	-0.188716	0.091	0.191	0.00121636	1
ENSMUSG00000032249	11737	Anp32a	6198.09	0.292435	0.107172	-2.72866	0.00635931	0.0445122	-0.212082	0.758	0.81	0.011797	1
ENSMUSG00000028333	67628	Anp32b	5885.45	0.540841	0.117131	-4.6174	3.88572e-06	0.00013056	-0.702689	0.679	0.816	1.41125e-13	3.95122e-09
ENSMUSG00000015749	66471	Anp32e	2711.92	0.287379	0.105517	-2.72352	0.00645898	0.0449424	0.3034	0.715	0.579	2.03732e-05	0.570409
ENSMUSG00000033420	69538	Antxr1	703.868	-0.357779	0.0990303	3.61282	0.000302883	0.00442472	-0.444488	0.012	0.215	2.84648e-10	7.96956e-06
ENSMUSG00000029338	71914	Antxr2	591.766	-0.172771	0.113682	1.51978	0.128566	0.338762	0.186905	0.424	0.337	0.00281687	1
ENSMUSG00000024659	16952	Anxa1	1453.93	0.152982	0.0787775	-1.94194	0.0521438	0.192672	-0.396985	0.006	0.136	1.30364e-06	0.0364993
ENSMUSG00000021866	11744	Anxa11	196.875	-0.394762	0.155444	2.53957	0.0110989	0.066435	-0.0441218	0.115	0.139	0.3879	1
ENSMUSG00000032231	12306	Anxa2	4593.1	0.0960459	0.0813224	-1.18105	0.237583	0.484261	-1.44429	0.455	0.721	1.98707e-19	5.56339e-15
ENSMUSG00000029484	11745	Anxa3	736.337	-0.512811	0.0922943	5.55626	2.75614e-08	1.95647e-06	-0.538828	0.024	0.239	1.57917e-10	4.42137e-06
ENSMUSG00000029994	11746	Anxa4	865.743	0.0877361	0.109195	-0.803485	0.421695	0.665625	-0.173073	0.03	0.134	0.000100161	1
ENSMUSG00000027712	11747	Anxa5	1504.76	-0.324392	0.0876919	3.69923	0.000216258	0.00343469	-0.956472	0.491	0.735	7.3088e-21	2.04632e-16
ENSMUSG00000018340	11749	Anxa6	2094.02	-0.131952	0.0788641	1.67316	0.0942959	0.280069	-0.0494416	0.606	0.644	0.47867	1
ENSMUSG00000021814	11750	Anxa7	1101.85	0.0194542	0.0932272	-0.208676	0.834701	0.923645	-0.155655	0.194	0.276	0.0158542	1
ENSMUSG00000074238	211556	Ap1ar	246.313	-0.155165	0.14266	1.08765	0.276747	0.528739	0.0402256	0.2	0.191	0.642838	1
ENSMUSG00000009090	11764	Ap1b1	833.716	0.174749	0.107158	-1.63076	0.10294	0.29525	0.0723595	0.2	0.165	0.17864	1
ENSMUSG00000031731	11765	Ap1g1	677.279	-0.240476	0.104894	2.29257	0.021873	0.107202	0.111451	0.255	0.222	0.169825	1
ENSMUSG00000003033	11767	Ap1m1	642.088	-0.124225	0.118877	1.04499	0.296027	0.549261	-0.113287	0.224	0.301	0.045439	1
ENSMUSG00000004849	11769	Ap1s1	423.299	0.238394	0.165115	-1.44381	0.148794	0.369844	-0.260972	0.327	0.471	0.000245762	1
ENSMUSG00000031367	108012	Ap1s2	89.6658	-0.475691	0.213417	2.22893	0.0258187	0.119602	0.0893308	0.158	0.113	0.0551634	1
ENSMUSG00000060279	11771	Ap2a1	633.348	-0.280523	0.109192	2.56907	0.0101971	0.0623457	0.194193	0.242	0.136	2.79274e-05	0.781911
ENSMUSG00000002957	11772	Ap2a2	1157.37	-0.188914	0.0968526	1.95054	0.0511122	0.190068	-0.13216	0.303	0.378	0.0546022	1
ENSMUSG00000035152	71770	Ap2b1	1284.14	-0.177188	0.096853	1.82946	0.067331	0.226221	0.0154617	0.352	0.351	0.920952	1
ENSMUSG00000022841	11773	Ap2m1	1614.16	-0.150054	0.115573	1.29834	0.194171	0.430984	-0.123289	0.667	0.688	0.207616	1
ENSMUSG00000008036	232910	Ap2s1	767.137	0.451184	0.135412	-3.33193	0.000862472	0.00996224	-0.463014	0.564	0.705	8.79291e-09	0.000246184
ENSMUSG00000021686	11774	Ap3b1	796.452	0.278675	0.100826	-2.76392	0.00571123	0.0411184	0.00861714	0.23	0.215	0.60028	1
ENSMUSG00000020198	11776	Ap3d1	2593.98	0.353728	0.0838874	-4.21669	2.47911e-05	0.000594084	-0.0933136	0.133	0.176	0.15073	1
ENSMUSG00000021824	55946	Ap3m1	423.231	-0.399299	0.130325	3.06387	0.00218491	0.0198891	0.121342	0.321	0.257	0.0364353	1
ENSMUSG00000024480	11777	Ap3s1	43.4112	-0.147717	0.225525	0.654992	0.512473	0.734394	-0.0835335	0.515	0.579	0.170574	1
ENSMUSG00000063801	11778	Ap3s2	415.06	-0.117832	0.112004	1.05204	0.292781	0.545986	0.0895856	0.279	0.229	0.0997116	1
ENSMUSG00000019518	11781	Ap4m1	100.019	-0.188953	0.205872	0.917818	0.358714	0.609647	-0.0508694	0.115	0.147	0.259187	1
ENSMUSG00000020955	11782	Ap4s1	622.52	0.187881	0.119558	-1.57147	0.116073	0.318002	0.26088	0.448	0.331	9.40193e-05	1
ENSMUSG00000019979	11783	Apaf1	156.449	0.335553	0.141555	-2.37048	0.0177648	0.0925559	-0.127644	0.036	0.118	0.00127395	1
ENSMUSG00000004931	57267	Apba3	512.707	0.250243	0.100543	-2.48891	0.0128134	0.0740874	0.0536814	0.133	0.114	0.382782	1
ENSMUSG00000037032	11785	Apbb1	478.902	-0.196097	0.115871	1.69238	0.0905744	0.272915	0.244958	0.352	0.206	1.94961e-06	0.0545852
ENSMUSG00000029207	11787	Apbb2	814.242	0.0580411	0.0805205	-0.720823	0.471018	0.704319	0.269112	0.321	0.196	1.30868e-05	0.366405
ENSMUSG00000005871	11789	Apc	864.222	-0.268744	0.111131	2.41827	0.0155945	0.0850917	0.0130799	0.297	0.286	0.691368	1
ENSMUSG00000032590	235606	Apeh	461.465	-0.0939469	0.139611	0.67292	0.500998	0.725376	-0.0646155	0.103	0.142	0.161248	1
ENSMUSG00000035960	11792	Apex1	24.9378	-0.342367	0.221926	1.54271	0.122902	0.329073	-0.122977	0.285	0.366	0.0262461	1
ENSMUSG00000015750	226548	Aph1a	195.951	-0.231901	0.171579	1.35157	0.176513	0.408523	-0.0207967	0.37	0.378	0.945773	1
ENSMUSG00000027193	11800	Api5	756.197	-0.105926	0.114591	0.924381	0.355288	0.606725	-0.0303354	0.224	0.247	0.530503	1
ENSMUSG00000010911	56369	Apip	319.611	-0.139865	0.139905	0.999714	0.317449	0.570186	-0.00305686	0.321	0.3	0.71999	1
ENSMUSG00000073705	69928	Apitd1	14.1509	0.0964561	0.204951	-0.47063	0.637905	0.818007	-0.0921825	0.048	0.115	0.00827621	1
ENSMUSG00000031996	11804	Aplp2	4713.25	-0.139489	0.0735431	1.8967	0.0578677	0.206553	0.460142	0.848	0.663	2.3329e-14	6.53165e-10
ENSMUSG00000028070	246703	Apoa1bp	604.993	-0.102439	0.107911	0.94929	0.342473	0.594443	-0.18716	0.4	0.513	0.00552784	1
ENSMUSG00000040694	11811	Apobec2	1957.86	0.106151	0.102797	-1.03263	0.301778	0.55442	0.360534	0.806	0.475	3.63473e-12	1.01765e-07
ENSMUSG00000040564	11812	Apoc1	62.8088	0.0523946	0.218163	-0.240162	0.810205	0.912957	-0.619821	0.018	0.108	0.00018482	1
ENSMUSG00000002985	11816	Apoe	25001.4	-0.237752	0.0578194	4.11198	3.92283e-05	0.000855889	-2.55325	0.291	0.629	7.39314e-23	2.06993e-18
ENSMUSG00000079508	68316	Apoo	243.003	-0.470672	0.193878	2.42768	0.0151959	0.0834588	0.208091	0.461	0.348	0.000505146	1
ENSMUSG00000025525	68117	Apool	204.853	0.108959	0.153045	-0.711937	0.476504	0.708849	0.0983033	0.406	0.36	0.126809	1
ENSMUSG00000022892	11820	App	3534.07	-0.593076	0.076337	7.76917	7.89991e-15	2.84397e-12	-0.10147	0.739	0.74	0.417913	1
ENSMUSG00000018481	66884	Appbp2	146.333	-0.0048875	0.155328	0.0314657	0.974898	0.989219	-0.0398454	0.448	0.465	0.596651	1
ENSMUSG00000040760	72993	Appl1	676.418	-0.0492043	0.140425	0.350396	0.726041	0.868196	-0.11402	0.188	0.262	0.0440282	1
ENSMUSG00000020263	216190	Appl2	3050.7	-0.0151701	0.0680793	0.222831	0.823667	0.919339	0.181861	0.261	0.151	5.88096e-05	1
ENSMUSG00000006589	11821	Aprt	395.132	0.337066	0.142292	-2.36883	0.0178447	0.0927131	-0.65691	0.382	0.59	1.12585e-10	3.15216e-06
ENSMUSG00000028411	66408	Aptx	281.938	0.14614	0.151069	-0.967372	0.333358	0.586294	-0.0441169	0.127	0.17	0.18428	1
ENSMUSG00000004655	11826	Aqp1	5899.81	-0.598367	0.0790393	7.57049	3.71806e-14	1.17119e-11	0.23189	0.297	0.096	1.35942e-16	3.8061e-12
ENSMUSG00000040383	11834	Aqr	269.074	-0.275482	0.152656	1.8046	0.0711377	0.234265	-0.0938293	0.091	0.147	0.0373472	1
ENSMUSG00000001127	11836	Araf	1067.81	0.0678131	0.0919245	-0.737704	0.460694	0.697267	0.15954	0.412	0.366	0.0449111	1
ENSMUSG00000032812	69710	Arap1	1436.38	0.38638	0.0757013	-5.10401	3.32536e-07	1.68723e-05	-0.144299	0.036	0.111	0.00220177	1
ENSMUSG00000032096	213827	Arcn1	784.963	-0.354689	0.124999	2.83754	0.00454629	0.0345948	-0.0628251	0.327	0.39	0.187547	1
ENSMUSG00000048076	11840	Arf1	2589.36	0.00665094	0.0893739	-0.074417	0.940679	0.973382	-0.124986	0.867	0.892	0.0339873	1
ENSMUSG00000062421	11841	Arf2	462.044	-0.0603251	0.121792	0.495314	0.620378	0.807738	0.0667399	0.236	0.196	0.177816	1
ENSMUSG00000051853	11842	Arf3	824.354	-0.619157	0.101401	6.106	1.02161e-09	1.1702e-07	0.219581	0.448	0.37	0.00745086	1
ENSMUSG00000021877	11843	Arf4	1456.22	-0.168095	0.0944951	1.77888	0.0752602	0.24346	-0.867313	0.661	0.829	3.10205e-16	8.68512e-12
ENSMUSG00000020440	11844	Arf5	1206.79	0.55187	0.0828941	-6.65753	2.78459e-11	5.6896e-09	-0.577739	0.77	0.866	2.62998e-13	7.36341e-09
ENSMUSG00000044147	11845	Arf6	790.772	-0.167684	0.107037	1.5666	0.117208	0.31983	-0.151333	0.4	0.438	0.166598	1
ENSMUSG00000027575	228998	Arfgap1	1027.48	0.314611	0.100631	-3.12639	0.00176965	0.0169028	-0.0530875	0.273	0.265	0.9911	1
ENSMUSG00000027255	77038	Arfgap2	659.108	-0.02704	0.119682	0.225932	0.821254	0.918105	-0.0759072	0.176	0.236	0.0804813	1
ENSMUSG00000054277	66251	Arfgap3	394.797	0.07431	0.102268	-0.726622	0.467457	0.702179	-0.0994849	0.127	0.184	0.0612307	1
ENSMUSG00000067851	211673	Arfgef1	1122.92	-0.0241574	0.113319	0.213181	0.831186	0.922736	0.317997	0.6	0.424	1.70486e-07	0.00477325
ENSMUSG00000074513	99889	Arfip1	466.885	-0.0327645	0.112583	0.291025	0.771032	0.892501	0.194165	0.242	0.153	0.000633596	1
ENSMUSG00000030881	76932	Arfip2	734.75	0.0449148	0.0987333	-0.45491	0.649174	0.823879	-0.158348	0.121	0.214	0.00407329	1
ENSMUSG00000038671	76688	Arfrp1	905.368	0.406738	0.110591	-3.67788	0.000235184	0.00365091	-0.0293948	0.273	0.306	0.513889	1
ENSMUSG00000040459	234023	Arglu1	2252.67	0.362308	0.110717	-3.27237	0.0010665	0.0117191	0.360722	0.709	0.574	6.66995e-08	0.00186745
ENSMUSG00000027247	228359	Arhgap1	562.814	-0.137447	0.118511	1.15978	0.246139	0.494437	0.0383517	0.448	0.433	0.533543	1
ENSMUSG00000037148	78514	Arhgap10	653.182	0.066403	0.0919181	-0.722414	0.47004	0.703663	0.11711	0.285	0.224	0.0433081	1
ENSMUSG00000041219	228482	Arhgap11a	102.418	0.491752	0.195441	-2.51611	0.0118657	0.0699998	-0.184464	0.024	0.109	0.000502083	1
ENSMUSG00000041225	75415	Arhgap12	563.229	-0.271191	0.156006	1.73834	0.0821514	0.257379	-0.105793	0.091	0.144	0.049057	1
ENSMUSG00000030766	70497	Arhgap17	411.025	0.0667643	0.127116	-0.525223	0.599428	0.793986	-0.0278896	0.133	0.162	0.355498	1
ENSMUSG00000039031	73910	Arhgap18	454.256	-0.0681296	0.135228	0.503812	0.614393	0.804297	-0.158078	0.091	0.18	0.00322766	1
ENSMUSG00000036591	71435	Arhgap21	1665.48	0.0131255	0.103166	-0.127227	0.89876	0.95551	0.174116	0.339	0.24	0.00106856	1
ENSMUSG00000049807	58996	Arhgap23	450.477	-0.139239	0.105801	1.31604	0.188159	0.423403	0.127356	0.17	0.117	0.0229832	1
ENSMUSG00000057315	231532	Arhgap24	258.324	-0.203403	0.152218	1.33626	0.181465	0.415216	0.211136	0.255	0.129	8.99022e-07	0.0251708
ENSMUSG00000039831	214137	Arhgap29	978.229	-0.237779	0.100451	2.36712	0.0179272	0.0930516	-0.31012	0.133	0.271	4.1338e-05	1
ENSMUSG00000022799	12549	Arhgap31	2848.13	-0.0899552	0.0773913	1.16234	0.245097	0.493372	0.595538	0.752	0.614	2.39122e-08	0.000669494
ENSMUSG00000041444	330914	Arhgap32	384.168	-0.0696074	0.117752	0.591133	0.554431	0.76654	0.0572029	0.164	0.134	0.26216	1
ENSMUSG00000035133	11855	Arhgap5	747.737	0.457261	0.151981	-3.00867	0.00262395	0.0229595	0.316359	0.564	0.43	9.40063e-06	0.263199
ENSMUSG00000025132	192662	Arhgdia	3763.36	-0.275994	0.0884634	3.11986	0.00180936	0.0172168	-0.620347	0.448	0.655	1.1115e-11	3.11199e-07
ENSMUSG00000030220	11857	Arhgdib	511.801	-0.130994	0.111101	1.17905	0.238378	0.485463	-0.401473	0.048	0.215	2.45185e-07	0.00686469
ENSMUSG00000040940	16801	Arhgef1	2043.19	0.304213	0.098278	-3.09543	0.00196525	0.0183085	-0.131865	0.152	0.221	0.0349078	1
ENSMUSG00000059495	69632	Arhgef12	2773.77	-0.0403578	0.0759036	0.531698	0.594935	0.790875	0.226028	0.467	0.34	9.61948e-05	1
ENSMUSG00000032875	207212	Arhgef17	1056.62	-0.072449	0.0724425	1.00009	0.317267	0.569995	-0.000827449	0.188	0.196	0.922043	1
ENSMUSG00000028059	16800	Arhgef2	1253.9	-0.0345827	0.0755199	0.457928	0.647004	0.822427	-0.171578	0.158	0.249	0.00824681	1
ENSMUSG00000019467	52666	Arhgef25	1389.08	0.124215	0.0947545	-1.31091	0.189887	0.42541	-0.239847	0.085	0.177	0.00110426	1
ENSMUSG00000004562	268739	Arhgef40	1340.06	0.0809875	0.102389	-0.790981	0.428955	0.671825	-0.0595757	0.103	0.128	0.322322	1
ENSMUSG00000031133	73341	Arhgef6	952.424	-0.0957397	0.0956664	1.00077	0.31694	0.569678	0.127913	0.218	0.142	0.005966	1
ENSMUSG00000031511	54126	Arhgef7	1373.71	0.0516293	0.101847	-0.506931	0.612203	0.802402	0.356635	0.473	0.344	1.8738e-05	0.524627
ENSMUSG00000007880	93760	Arid1a	2443.53	0.18349	0.0894756	-2.05073	0.0402937	0.162507	0.269316	0.661	0.523	0.000149707	1
ENSMUSG00000069729	239985	Arid1b	499.823	-0.0341746	0.116601	0.293089	0.769454	0.891369	0.118166	0.248	0.157	0.00164132	1
ENSMUSG00000033237	77044	Arid2	943.168	0.157666	0.110409	-1.42802	0.153287	0.37637	0.12132	0.333	0.275	0.054071	1
ENSMUSG00000048118	238247	Arid4a	1845.36	0.339217	0.125086	-2.71188	0.00669031	0.0461695	-0.0695175	0.176	0.19	0.601372	1
ENSMUSG00000039219	94246	Arid4b	2182.75	0.339018	0.168859	-2.0077	0.0446747	0.17425	-0.0709793	0.394	0.417	0.56711	1
ENSMUSG00000019947	71371	Arid5b	217.922	0.0126562	0.159255	-0.0794714	0.936658	0.971549	-0.161351	0.145	0.229	0.0137313	1
ENSMUSG00000025234	23806	Arih1	932.167	-0.194522	0.128369	1.51533	0.129688	0.340135	0.0215814	0.448	0.41	0.354506	1
ENSMUSG00000064145	23807	Arih2	604.286	0.0368355	0.0975787	-0.377495	0.705806	0.857309	0.0539525	0.224	0.188	0.214967	1
ENSMUSG00000060904	104303	Arl1	328.2	-0.415481	0.157928	2.63082	0.00851781	0.0547538	-0.292246	0.618	0.67	0.00179168	1
ENSMUSG00000022911	68146	Arl13b	364.992	0.354273	0.1424	-2.48788	0.0128508	0.0741899	-0.114808	0.048	0.122	0.00453843	1
ENSMUSG00000042348	218639	Arl15	175.16	-0.361205	0.180157	2.00495	0.0449686	0.174875	-0.0134893	0.097	0.106	0.764446	1
ENSMUSG00000057594	70317	Arl16	183.93	0.284084	0.146874	-1.9342	0.053089	0.194784	-0.0577114	0.115	0.161	0.124425	1
ENSMUSG00000024944	56327	Arl2	314.781	-0.0223297	0.134872	0.165563	0.868501	0.939606	-0.123233	0.358	0.417	0.113805	1
ENSMUSG00000031776	107566	Arl2bp	768.373	0.132785	0.0889531	-1.49275	0.135503	0.349731	0.132231	0.582	0.494	0.0272897	1
ENSMUSG00000025035	56350	Arl3	643.937	-0.0932856	0.108391	0.860637	0.389438	0.636505	0.011679	0.436	0.425	0.876799	1
ENSMUSG00000047446	11861	Arl4a	530.537	0.128816	0.120162	-1.07202	0.283711	0.536112	-0.0569748	0.285	0.286	0.984211	1
ENSMUSG00000049866	320982	Arl4c	155.553	0.0561857	0.17215	-0.326376	0.74414	0.878741	-0.202534	0.042	0.128	0.00109003	1
ENSMUSG00000034936	80981	Arl4d	582.665	-0.0634246	0.131511	0.482275	0.629611	0.812887	0.162052	0.176	0.087	4.62689e-05	1
ENSMUSG00000036093	75423	Arl5a	898.764	0.0301809	0.110201	-0.273872	0.784183	0.900087	-0.106894	0.515	0.547	0.227947	1
ENSMUSG00000017418	75869	Arl5b	44.0096	-0.537412	0.222556	2.41473	0.015747	0.085707	0.0017486	0.273	0.279	0.821082	1
ENSMUSG00000022722	56297	Arl6	109.822	-0.34607	0.177084	1.95427	0.050669	0.189095	0.0956785	0.236	0.175	0.0353183	1
ENSMUSG00000030654	54208	Arl6ip1	624.153	-0.218322	0.0959549	2.27526	0.0228905	0.11084	-0.877497	0.4	0.555	1.48706e-07	0.00416347
ENSMUSG00000029404	65105	Arl6ip4	1024.61	0.33602	0.0984794	-3.41209	0.000644677	0.00786333	0.0621135	0.364	0.35	0.590297	1
ENSMUSG00000035199	65106	Arl6ip5	1073.42	-0.134482	0.0777105	1.73055	0.0835319	0.259877	0.00854904	0.552	0.525	0.517581	1
ENSMUSG00000026960	65103	Arl6ip6	106.984	-0.164314	0.156046	1.05299	0.292348	0.545244	0.130716	0.394	0.334	0.0481464	1
ENSMUSG00000026426	68724	Arl8a	611.873	-0.710136	0.141427	5.02122	5.13436e-07	2.41092e-05	0.146692	0.23	0.124	6.92945e-05	1
ENSMUSG00000030105	67166	Arl8b	173.307	-0.147744	0.166565	0.887003	0.375077	0.623146	0.287463	0.545	0.426	7.17978e-05	1
ENSMUSG00000027599	74252	Armc1	411.024	0.050285	0.120401	-0.417646	0.676206	0.840057	-0.0839499	0.352	0.434	0.0964576	1
ENSMUSG00000038525	67211	Armc10	255.743	-0.257671	0.163826	1.57283	0.115758	0.317536	-0.126612	0.091	0.177	0.00446699	1
ENSMUSG00000032468	74125	Armc8	414.197	0.000682477	0.114041	-0.00598448	0.995225	0.997547	0.137864	0.224	0.171	0.0279523	1
ENSMUSG00000033460	78248	Armcx1	249.813	-0.327877	0.145635	2.25136	0.0243629	0.115331	-0.0235955	0.23	0.248	0.619876	1
ENSMUSG00000033436	67416	Armcx2	386.053	-0.213395	0.106747	1.99907	0.0456004	0.176428	0.0843643	0.521	0.499	0.211092	1
ENSMUSG00000049047	71703	Armcx3	290.157	0.173152	0.131854	-1.31321	0.189113	0.424548	0.0813416	0.57	0.521	0.193427	1
ENSMUSG00000049804	100503043	Armcx4	418.774	0.0267605	0.115317	-0.232059	0.816492	0.915894	0.135951	0.333	0.263	0.019515	1
ENSMUSG00000072969	494468	Armcx5	184.551	-0.00562563	0.154746	0.0363539	0.971	0.987724	0.0352684	0.115	0.095	0.359878	1
ENSMUSG00000050394	278097	Armcx6	35.377	0.163595	0.211277	-0.774317	0.438743	0.679118	-0.0238152	0.091	0.109	0.480987	1
ENSMUSG00000015522	11863	Arnt	861.269	0.0202706	0.0979749	-0.206896	0.836091	0.924101	0.0176734	0.212	0.204	0.648799	1
ENSMUSG00000029621	56443	Arpc1a	1186.88	0.251981	0.0969915	-2.59798	0.00937752	0.0584934	-0.348062	0.479	0.631	5.39269e-06	0.150985
ENSMUSG00000029622	11867	Arpc1b	2109.16	0.216074	0.101657	-2.12553	0.0335424	0.144075	-1.54505	0.097	0.548	2.34717e-28	6.57162e-24
ENSMUSG00000006304	76709	Arpc2	2395.21	-0.161541	0.0793761	2.03514	0.0418368	0.166994	-0.15192	0.836	0.857	0.155516	1
ENSMUSG00000029465	56378	Arpc3	1313.28	0.169344	0.0857692	-1.97441	0.0483349	0.182889	-0.488108	0.515	0.683	1.11199e-07	0.00311336
ENSMUSG00000079426	68089	Arpc4	362.788	-0.225359	0.142642	1.5799	0.114131	0.314556	-0.318039	0.309	0.46	7.33251e-05	1
ENSMUSG00000008475	67771	Arpc5	891.265	0.191233	0.0754182	-2.53564	0.0112243	0.0670529	-0.476347	0.442	0.597	2.17323e-06	0.0608462
ENSMUSG00000026755	74192	Arpc5l	888.613	0.137477	0.102131	-1.34608	0.178277	0.410662	-0.0343824	0.461	0.496	0.526857	1
ENSMUSG00000007656	59046	Arpp19	796.504	0.0222749	0.0971187	-0.229358	0.818591	0.91655	-0.223707	0.709	0.764	0.00193833	1
ENSMUSG00000074794	105171	Arrdc3	728.573	-0.24736	0.126123	1.96126	0.0498487	0.187026	-0.170258	0.218	0.296	0.0220479	1
ENSMUSG00000042659	66412	Arrdc4	319.246	-0.00206748	0.130714	0.0158168	0.987381	0.99455	0.140174	0.188	0.099	0.000127742	1
ENSMUSG00000034842	109979	Art3	1745.46	0.169832	0.100978	-1.68187	0.0925946	0.277281	0.314439	0.267	0.14	1.19006e-06	0.0333193
ENSMUSG00000000325	11877	Arvcf	286.089	-0.300444	0.141038	2.13024	0.0331522	0.143128	0.174882	0.182	0.093	7.93602e-05	1
ENSMUSG00000048355	76976	Arxes1	11.9786	-0.392421	0.195772	2.00448	0.0450192	0.174875	0.311893	0.345	0.166	1.74777e-10	4.89341e-06
ENSMUSG00000048040	76976	Arxes2	11.9786	-0.392421	0.195772	2.00448	0.0450192	0.174875	0.229866	0.406	0.262	7.13769e-06	0.199841
ENSMUSG00000003559	57344	As3mt	319.005	0.163569	0.14617	-1.11903	0.263127	0.515147	-0.0669343	0.17	0.238	0.0662723	1
ENSMUSG00000031591	11886	Asah1	374.906	-0.407716	0.109645	3.71849	0.000200416	0.0032375	-0.127141	0.133	0.206	0.0222135	1
ENSMUSG00000022377	13196	Asap1	524.14	-0.0609688	0.121559	0.501558	0.615978	0.804507	-0.161661	0.133	0.231	0.0033035	1
ENSMUSG00000052632	211914	Asap2	381.568	-0.251627	0.143987	1.74757	0.0805387	0.25428	0.0251839	0.133	0.126	0.702689	1
ENSMUSG00000031382	68854	Asb11	566.15	-0.0584479	0.144106	0.405589	0.685045	0.8443	0.234938	0.194	0.049	1.43123e-16	4.00715e-12
ENSMUSG00000021200	65256	Asb2	1683.22	-0.120478	0.116785	1.03162	0.30225	0.554503	0.374947	0.576	0.374	1.43319e-07	0.00401264
ENSMUSG00000042607	65255	Asb4	52.7597	-0.407896	0.225237	1.81096	0.0701466	0.232453	0.146892	0.321	0.215	0.00110805	1
ENSMUSG00000030509	117589	Asb7	158.887	-0.0335353	0.172971	0.193878	0.846271	0.929467	0.0807073	0.17	0.119	0.0415808	1
ENSMUSG00000048175	78541	Asb8	438.314	-0.261256	0.126986	2.05737	0.0396506	0.160728	0.302813	0.43	0.242	2.77639e-09	7.77334e-05
ENSMUSG00000044475	69090	Ascc1	336.639	-0.12694	0.142745	0.889276	0.373855	0.622468	0.316689	0.315	0.24	0.00365923	1
ENSMUSG00000038774	77987	Ascc3	202.449	-0.276378	0.184603	1.49715	0.134355	0.347671	-0.0515355	0.139	0.175	0.270146	1
ENSMUSG00000019857	66403	Asf1a	141.715	0.0761189	0.18131	-0.419827	0.674612	0.83924	0.0473328	0.267	0.27	0.884081	1
ENSMUSG00000005470	66929	Asf1b	13.4778	0.288506	0.215615	-1.33806	0.180878	0.414432	-0.157921	0.03	0.118	0.000476632	1
ENSMUSG00000028053	192195	Ash1l	1198.87	0.0391807	0.0940709	-0.416502	0.677043	0.840356	0.184832	0.582	0.484	0.0042442	1
ENSMUSG00000031575	23808	Ash2l	483.874	0.00094885	0.123117	-0.00770691	0.993851	0.997108	-0.143394	0.158	0.227	0.0210395	1
ENSMUSG00000025533	109900	Asl	165.685	-0.171498	0.178943	0.958392	0.337865	0.590372	0.055315	0.103	0.081	0.253534	1
ENSMUSG00000052456	56495	Asna1	539.581	-0.0960147	0.113484	0.846066	0.397516	0.643447	-0.100301	0.333	0.394	0.143613	1
ENSMUSG00000026095	70396	Asnsd1	1059.83	-0.151724	0.10385	1.46099	0.144019	0.362504	0.0873393	0.461	0.387	0.049811	1
ENSMUSG00000028207	65973	Asph	1958.9	0.150408	0.0894134	-1.68216	0.092537	0.277281	0.268076	0.612	0.54	0.000672372	1
ENSMUSG00000021388	66695	Aspn	423.715	-0.38036	0.224609	1.69343	0.0903737	0.272636	-1.34787	0.012	0.251	2.16031e-12	6.04843e-08
ENSMUSG00000025142	68938	Aspscr1	604.111	0.237267	0.149321	-1.58897	0.112067	0.311137	1.50265	0.739	0.293	7.73164e-59	2.16471e-54
ENSMUSG00000024654	66514	Asrgl1	308.707	-0.133225	0.145839	0.913503	0.360978	0.611846	-0.0625774	0.079	0.129	0.0610376	1
ENSMUSG00000042548	228790	Asxl1	536.742	0.0851018	0.107671	-0.790385	0.429303	0.672061	0.0894573	0.224	0.18	0.0947518	1
ENSMUSG00000037486	75302	Asxl2	401.284	-0.0974505	0.141377	0.689293	0.490639	0.718791	0.0738345	0.285	0.275	0.458717	1
ENSMUSG00000013662	67979	Atad1	475.027	-0.320679	0.150615	2.12913	0.0332431	0.143378	0.226963	0.388	0.277	0.000457464	1
ENSMUSG00000022360	70472	Atad2	212.557	0.431076	0.176828	-2.43783	0.0147759	0.0820761	-0.166809	0.055	0.15	0.000715095	1
ENSMUSG00000029036	108888	Atad3a	539.956	0.288041	0.156061	-1.8457	0.0649364	0.221035	0.0766722	0.291	0.243	0.122129	1
ENSMUSG00000024426	73242	Atat1	143.584	0.0483134	0.170574	-0.28324	0.776993	0.896492	-0.0877085	0.152	0.222	0.0479635	1
ENSMUSG00000030850	11907	Ate1	897.697	0.137826	0.100878	-1.36627	0.171853	0.401389	0.0746314	0.248	0.201	0.100878	1
ENSMUSG00000023027	11908	Atf1	346.096	-0.276341	0.15574	1.77438	0.0760007	0.244924	-0.0239199	0.255	0.275	0.6756	1
ENSMUSG00000027104	11909	Atf2	430.526	-0.263083	0.116904	2.25041	0.0244228	0.115398	0.147119	0.309	0.266	0.118216	1
ENSMUSG00000026628	11910	Atf3	336.908	0.211792	0.148355	-1.4276	0.153406	0.376482	0.482052	0.424	0.214	2.31419e-11	6.47927e-07
ENSMUSG00000042406	11911	Atf4	547.114	0.0623797	0.117972	-0.528768	0.596966	0.792322	-0.311255	0.376	0.522	0.000131399	1
ENSMUSG00000038539	107503	Atf5	2992.87	0.349842	0.0782644	-4.47	7.82203e-06	0.000233272	0.0345233	0.206	0.172	0.275915	1
ENSMUSG00000026663	226641	Atf6	816.388	-0.136341	0.0939168	1.45172	0.14658	0.366268	0.359609	0.382	0.172	1.85718e-13	5.19973e-09
ENSMUSG00000015461	12915	Atf6b	349	0.00111397	0.110679	-0.0100649	0.99197	0.996376	-0.0570167	0.121	0.166	0.1414	1
ENSMUSG00000052414	223922	Atf7	147.483	0.318917	0.160131	-1.99161	0.0464141	0.178525	-0.0884152	0.145	0.206	0.0817218	1
ENSMUSG00000030213	54343	Atf7ip	371.275	-0.0141109	0.143928	0.0980416	0.921899	0.96561	0.116778	0.467	0.412	0.0972404	1
ENSMUSG00000021619	66795	Atg10	173.771	-0.0767259	0.172632	0.444447	0.656719	0.828428	0.243353	0.345	0.197	7.47738e-07	0.0209352
ENSMUSG00000032905	67526	Atg12	340.206	-0.188652	0.118894	1.58673	0.112574	0.312143	-0.0328971	0.188	0.198	0.754235	1
ENSMUSG00000027244	51897	Atg13	287.984	0.00950878	0.170222	-0.0558611	0.955452	0.980483	0.0947583	0.188	0.116	0.00425128	1
ENSMUSG00000026289	77040	Atg16l1	406.075	0.260787	0.139066	-1.87528	0.0607545	0.212641	0.00967141	0.121	0.11	0.622674	1
ENSMUSG00000041341	76559	Atg2b	382.744	0.0576599	0.110866	-0.520089	0.603002	0.796209	0.172225	0.182	0.09	2.93716e-05	0.822345
ENSMUSG00000022663	67841	Atg3	509.954	0.0501164	0.117699	-0.4258	0.670254	0.836503	-0.0794252	0.248	0.282	0.297004	1
ENSMUSG00000026280	66615	Atg4b	370.529	-0.125506	0.148587	0.844661	0.3983	0.643958	-0.010034	0.164	0.171	0.837035	1
ENSMUSG00000002820	235040	Atg4d	243.938	0.108155	0.148747	-0.727107	0.46716	0.702179	0.102802	0.2	0.121	0.00227969	1
ENSMUSG00000038160	11793	Atg5	179.846	-0.0313067	0.159597	0.196162	0.844484	0.92849	-0.0746461	0.133	0.19	0.0855654	1
ENSMUSG00000030314	74244	Atg7	432.115	0.324994	0.108838	-2.98603	0.00282625	0.0243215	0.0302549	0.109	0.097	0.556614	1
ENSMUSG00000033124	245860	Atg9a	665.085	-0.0653692	0.124432	0.52534	0.599347	0.793986	0.116707	0.218	0.141	0.0043099	1
ENSMUSG00000026192	108147	Atic	321.727	-0.771692	0.131724	5.8584	4.67341e-09	4.30866e-07	-0.0495601	0.158	0.201	0.184638	1
ENSMUSG00000059811	56298	Atl2	681.429	0.0519892	0.122704	-0.423695	0.671788	0.837588	-0.0348976	0.152	0.172	0.493521	1
ENSMUSG00000024759	109168	Atl3	582.049	-0.483411	0.112572	4.29426	1.75276e-05	0.000453418	-0.113697	0.042	0.11	0.0057479	1
ENSMUSG00000047388	234776	Atmin	352.76	-0.181024	0.129356	1.39942	0.161688	0.387866	0.0208909	0.085	0.104	0.528852	1
ENSMUSG00000037621	71093	Atoh8	517.897	0.00650664	0.105292	-0.0617961	0.950725	0.97807	0.107126	0.23	0.164	0.0155183	1
ENSMUSG00000018585	11927	Atox1	435.22	0.139356	0.161447	-0.863166	0.388046	0.63471	-0.247454	0.788	0.858	0.00210654	1
ENSMUSG00000031441	50770	Atp11a	657.277	-0.413293	0.125072	3.30445	0.000951626	0.0107218	0.142964	0.236	0.169	0.0108777	1
ENSMUSG00000037400	76295	Atp11b	268.624	-0.609598	0.149212	4.08544	4.3993e-05	0.000937204	0.0869063	0.212	0.169	0.0963912	1
ENSMUSG00000036622	74772	Atp13a2	333.478	-0.390747	0.159805	2.44515	0.0144791	0.0810232	0.157463	0.224	0.138	0.000823015	1
ENSMUSG00000022533	224088	Atp13a3	273.415	-0.574024	0.157315	3.64887	0.000263393	0.00397455	0.0731162	0.212	0.172	0.140096	1
ENSMUSG00000033161	11928	Atp1a1	6881.53	-0.266658	0.0925138	2.88236	0.00394707	0.031078	1.27694	1	0.718	4.33092e-62	1.21257e-57
ENSMUSG00000007097	98660	Atp1a2	6759.43	0.188339	0.0828764	-2.27253	0.0230548	0.111372	0.603101	0.503	0.221	3.59474e-20	1.00646e-15
ENSMUSG00000026576	11931	Atp1b1	1915.56	-0.436013	0.0717903	6.07343	1.25207e-09	1.38185e-07	1.43168	0.988	0.725	2.73409e-64	7.65489e-60
ENSMUSG00000041329	11932	Atp1b2	675.464	-0.764861	0.128807	5.93804	2.88448e-09	2.92707e-07	0.638085	0.503	0.164	9.10769e-34	2.54997e-29
ENSMUSG00000032412	11933	Atp1b3	1520.39	-0.384352	0.0767848	5.00558	5.56943e-07	2.55181e-05	-0.380441	0.224	0.389	4.03932e-06	0.113093
ENSMUSG00000029467	11938	Atp2a2	57298.4	0.20998	0.100224	-2.09511	0.0361613	0.151061	1.07618	1	0.757	3.68237e-35	1.03099e-30
ENSMUSG00000019943	67972	Atp2b1	2987.07	0.234509	0.1138	-2.06071	0.0393305	0.159859	-0.192349	0.479	0.535	0.162657	1
ENSMUSG00000026463	381290	Atp2b4	872.567	-0.44774	0.115373	3.88079	0.000104116	0.00190586	-0.182416	0.121	0.191	0.0182418	1
ENSMUSG00000032570	235574	Atp2c1	602.975	-0.612723	0.119576	5.12413	2.9892e-07	1.5639e-05	0.342715	0.527	0.345	1.48383e-08	0.000415442
ENSMUSG00000025428	11946	Atp5a1	20637.3	-0.162659	0.140012	1.16176	0.245334	0.49354	0.423511	1	0.954	3.97693e-13	1.11346e-08
ENSMUSG00000025393	11947	Atp5b	30276.3	-0.248619	0.108377	2.29403	0.021789	0.106929	0.292007	1	0.963	9.02895e-08	0.00252792
ENSMUSG00000025781	11949	Atp5c1	6669.24	-0.203586	0.0959882	2.12095	0.033926	0.145027	0.387479	1	0.953	9.61109e-12	2.69091e-07
ENSMUSG00000003072	66043	Atp5d	682.253	-0.371749	0.164537	2.25936	0.023861	0.113739	0.47717	0.988	0.972	3.25183e-18	9.10449e-14
ENSMUSG00000016252	67126	Atp5e	6206.66	0.555032	0.171833	-3.23008	0.00123757	0.0131289	0.655878	1	0.99	3.96379e-38	1.10978e-33
ENSMUSG00000000563	11950	Atp5f1	5515.19	-0.0780955	0.110854	0.704488	0.481129	0.712551	0.386399	0.994	0.936	2.1378e-11	5.98542e-07
ENSMUSG00000006057	11951	Atp5g1	6170.55	0.121253	0.112048	-1.08215	0.279186	0.530496	0.677798	1	0.953	6.37902e-23	1.786e-18
ENSMUSG00000062683	67942	Atp5g2	411.879	-0.12386	0.143938	0.860505	0.389511	0.636554	0.237298	0.994	0.981	4.17695e-07	0.0116946
ENSMUSG00000018770	228033	Atp5g3	8315.37	0.0219588	0.117444	-0.186972	0.851683	0.931595	0.496735	1	0.906	4.79334e-16	1.34204e-11
ENSMUSG00000034566	71679	Atp5h	10885.6	0.216998	0.0594237	-3.6517	0.000260507	0.00393887	0.384479	1	0.984	1.02333e-10	2.86511e-06
ENSMUSG00000022890	11957	Atp5j	5750.42	0.0549462	0.0865323	-0.634979	0.525442	0.744233	0.44715	1	0.981	4.08796e-15	1.14455e-10
ENSMUSG00000038690	57423	Atp5j2	5463.67	0.319723	0.107039	-2.98698	0.00281746	0.0242596	0.428949	1	0.977	1.7761e-15	4.97273e-11
ENSMUSG00000050856	11958	Atp5k	5459.53	0.385869	0.0886547	-4.35249	1.34601e-05	0.000367087	0.751672	1	0.939	2.45002e-33	6.85956e-29
ENSMUSG00000038717	27425	Atp5l	111.554	0.266462	0.195939	-1.35993	0.173853	0.40428	0.589181	1	0.99	2.99026e-26	8.37212e-22
ENSMUSG00000022956	28080	Atp5o	9067.89	-0.1293	0.0873865	1.47964	0.13897	0.35527	0.492771	1	0.958	1.18014e-14	3.30415e-10
ENSMUSG00000054894	68055	Atp5s	158.405	0.0244981	0.157897	-0.155152	0.876701	0.943455	-0.00909244	0.091	0.101	0.674716	1
ENSMUSG00000057229	66349	Atp5sl	788.839	0.145311	0.0990892	-1.46647	0.142521	0.359994	0.263448	0.376	0.228	1.92273e-06	0.0538327
ENSMUSG00000019087	54411	Atp6ap1	1891.83	0.076081	0.0595343	-1.27794	0.201272	0.439329	-0.0740576	0.303	0.382	0.108405	1
ENSMUSG00000031007	70495	Atp6ap2	336.92	-0.501925	0.147883	3.39408	0.000688591	0.00827855	-0.0952917	0.2	0.262	0.0890551	1
ENSMUSG00000019302	11975	Atp6v0a1	1765.22	0.145712	0.0833007	-1.74923	0.0802512	0.25369	0.0184464	0.206	0.195	0.688784	1
ENSMUSG00000038023	21871	Atp6v0a2	204.624	-0.0948594	0.17529	0.541157	0.588399	0.786893	0.0881367	0.2	0.151	0.0590561	1
ENSMUSG00000033379	114143	Atp6v0b	1459.26	0.323179	0.116203	-2.78116	0.00541644	0.0394872	-0.0224138	0.624	0.639	0.989604	1
ENSMUSG00000013160	11972	Atp6v0d1	784.712	0.0198658	0.11102	-0.178939	0.857985	0.933895	-0.173883	0.267	0.376	0.00717208	1
ENSMUSG00000015575	11974	Atp6v0e	612.518	0.329856	0.114611	-2.87806	0.00400127	0.031363	-0.70618	0.527	0.809	6.22327e-22	1.74239e-17
ENSMUSG00000039347	76252	Atp6v0e2	497.919	-0.19922	0.140295	1.42001	0.155605	0.37923	0.339387	0.345	0.154	1.7718e-12	4.96069e-08
ENSMUSG00000052459	11964	Atp6v1a	427.716	-0.364661	0.136912	2.66347	0.0077339	0.0511982	-0.0443748	0.321	0.33	0.803153	1
ENSMUSG00000006273	11966	Atp6v1b2	353.608	-0.985971	0.175815	5.608	2.04674e-08	1.50226e-06	0.127678	0.333	0.316	0.325912	1
ENSMUSG00000022295	66335	Atp6v1c1	573.539	-0.00881387	0.1201	0.0733876	0.941498	0.973896	0.123375	0.352	0.286	0.0267742	1
ENSMUSG00000021114	73834	Atp6v1d	895.915	0.0284751	0.0971294	-0.293167	0.769395	0.891368	0.223725	0.618	0.47	3.18286e-05	0.891138
ENSMUSG00000019210	11973	Atp6v1e1	670.532	-0.103886	0.123518	0.841065	0.400312	0.646105	0.0463266	0.576	0.565	0.509431	1
ENSMUSG00000004285	66144	Atp6v1f	730.973	0.111255	0.143567	-0.77493	0.438381	0.678853	0.0611221	0.752	0.754	0.239956	1
ENSMUSG00000039105	66290	Atp6v1g1	275.954	-0.194423	0.136641	1.42288	0.154771	0.378174	0.291826	0.921	0.847	4.77452e-06	0.133677
ENSMUSG00000024403	66237	Atp6v1g2	112.722	-0.447884	0.222804	2.01021	0.0444089	0.173594	0.134171	0.103	0.039	2.60441e-05	0.729183
ENSMUSG00000033793	108664	Atp6v1h	329.4	-0.224241	0.115784	1.93671	0.0527803	0.193934	0.0190105	0.188	0.188	0.890565	1
ENSMUSG00000037685	11980	Atp8a1	593.907	-0.735958	0.107837	6.82469	8.8113e-12	1.95922e-09	0.145431	0.188	0.087	7.31086e-06	0.204689
ENSMUSG00000021983	50769	Atp8a2	84.6546	-0.467951	0.196404	2.38259	0.0171913	0.0907042	0.185407	0.139	0.048	6.15734e-08	0.00172393
ENSMUSG00000027546	11981	Atp9a	1212.14	-0.247279	0.114315	2.16313	0.0305311	0.135447	-0.050951	0.091	0.122	0.236937	1
ENSMUSG00000024566	50771	Atp9b	597.634	0.0168701	0.114076	-0.147885	0.882433	0.94647	0.0541755	0.133	0.099	0.12492	1
ENSMUSG00000028710	230649	Atpaf1	57.3232	-0.370689	0.209515	1.76927	0.0768482	0.246645	0.0865607	0.267	0.246	0.33159	1
ENSMUSG00000042709	246782	Atpaf2	332.968	0.207248	0.133717	-1.5499	0.121167	0.326625	-0.035445	0.115	0.145	0.313805	1
ENSMUSG00000054428	11983	Atpif1	1457.77	0.160557	0.0937698	-1.71224	0.0868521	0.266966	0.0980319	0.982	0.979	0.042202	1
ENSMUSG00000032409	245000	Atr	324.466	-0.0436957	0.140318	0.311405	0.755492	0.884509	0.0778609	0.158	0.128	0.200979	1
ENSMUSG00000027312	11990	Atrn	336.776	-0.398056	0.130854	3.042	0.00235012	0.0211637	0.0283358	0.152	0.13	0.375535	1
ENSMUSG00000054843	226255	Atrnl1	396.632	-0.486744	0.113326	4.29507	1.74636e-05	0.000453418	-0.0131303	0.103	0.105	0.919499	1
ENSMUSG00000031229	22589	Atrx	3549.33	0.300815	0.156924	-1.91695	0.0552437	0.200355	-0.00206702	0.679	0.668	0.672009	1
ENSMUSG00000046876	20238	Atxn1	635.551	0.297141	0.0928133	-3.2015	0.00136715	0.0140909	0.231507	0.309	0.227	0.00220425	1
ENSMUSG00000016541	54138	Atxn10	1085.33	-0.188299	0.0774431	2.43145	0.0150385	0.0828954	-0.0170329	0.673	0.662	0.969611	1
ENSMUSG00000069895	52335	Atxn1l	388.807	-0.116438	0.135737	0.857818	0.390993	0.637596	0.0194276	0.127	0.117	0.643229	1
ENSMUSG00000042605	20239	Atxn2	667.249	-0.0939211	0.120222	0.781231	0.434667	0.676452	0.19298	0.406	0.297	0.000767151	1
ENSMUSG00000032637	233871	Atxn2l	1332.99	-0.341254	0.0896205	3.80776	0.00014023	0.00242189	-0.00714119	0.188	0.194	0.819229	1
ENSMUSG00000021738	246103	Atxn7	568.422	-0.0247765	0.114236	0.216889	0.828295	0.921571	0.0751185	0.164	0.155	0.622445	1
ENSMUSG00000020564	380753	Atxn7l1	146.555	-0.239575	0.160378	1.49382	0.135223	0.349262	0.138679	0.158	0.101	0.0112119	1
ENSMUSG00000059995	217218	Atxn7l3	452.443	-0.0282796	0.137609	0.205506	0.837176	0.924885	-0.0177326	0.121	0.138	0.592355	1
ENSMUSG00000074748	382423	Atxn7l3b	1747.02	0.198635	0.0899141	-2.20917	0.0271631	0.124316	-0.258336	0.691	0.759	0.00218832	1
ENSMUSG00000021460	11992	Auh	356.876	-0.00918882	0.133333	0.0689164	0.945056	0.975708	0.116903	0.23	0.196	0.168462	1
ENSMUSG00000068328	11993	Aup1	1248.99	0.0885967	0.0939107	-0.943414	0.345469	0.597312	-0.0552653	0.218	0.266	0.217627	1
ENSMUSG00000065990	66077	Aurkaip1	612.745	0.226975	0.12539	-1.81015	0.0702719	0.232548	-0.100702	0.612	0.646	0.226768	1
ENSMUSG00000020897	20877	Aurkb	10.8841	0.226129	0.17666	-1.28003	0.200535	0.438433	-0.223457	0.006	0.108	2.48732e-05	0.696399
ENSMUSG00000029673	319974	Auts2	333.423	0.166875	0.114202	-1.46123	0.143952	0.362397	0.0580461	0.412	0.331	0.047328	1
ENSMUSG00000029787	78937	Avl9	110.585	-0.481918	0.201617	2.39026	0.0168363	0.0896757	-0.143897	0.055	0.136	0.00284374	1
ENSMUSG00000018821	69534	Avpi1	249.708	0.197201	0.162704	-1.21202	0.225504	0.46874	0.193227	0.315	0.229	0.00229047	1
ENSMUSG00000000142	12006	Axin2	256.733	-0.107002	0.147312	0.726366	0.467614	0.702179	0.189997	0.145	0.035	1.67245e-13	4.68252e-09
ENSMUSG00000002602	26362	Axl	2903.61	-0.133125	0.077371	1.72061	0.0853225	0.263765	-0.0840915	0.267	0.248	0.893335	1
ENSMUSG00000039285	27215	Azi2	692.647	0.0286715	0.101681	-0.281976	0.777962	0.896896	0.0288247	0.321	0.324	0.79079	1
ENSMUSG00000037458	54375	Azin1	1012.51	-0.0521333	0.118304	0.440673	0.65945	0.830284	0.855877	0.776	0.467	6.54353e-27	1.83206e-22
ENSMUSG00000027165	68170	B230118H07Rik	644.851	0.0718008	0.132451	-0.542093	0.587755	0.786893	0.220968	0.442	0.347	0.00280403	1
ENSMUSG00000045767	78521	B230219D22Rik	421.66	-0.370443	0.160675	2.30554	0.0211364	0.104681	0.162678	0.758	0.684	0.0112893	1
ENSMUSG00000060802	12010	B2m	3247.6	-0.503682	0.114184	4.41116	1.02818e-05	0.00029277	-1.61691	0.121	0.655	1.56321e-38	4.37667e-34
ENSMUSG00000034780	26877	B3galt1	50.7451	-0.225425	0.225483	0.999743	0.317435	0.570186	0.102139	0.115	0.042	9.32669e-06	0.261129
ENSMUSG00000071649	72727	B3gat3	641.835	0.318974	0.107952	-2.95477	0.00312905	0.0262403	-0.0554917	0.164	0.204	0.246077	1
ENSMUSG00000028413	14595	B4galt1	1674.14	0.162495	0.0766043	-2.12123	0.0339024	0.145027	-0.103633	0.273	0.322	0.160876	1
ENSMUSG00000028541	53418	B4galt2	201.197	0.111821	0.18316	-0.61051	0.541524	0.757591	0.0251015	0.121	0.115	0.746579	1
ENSMUSG00000052423	57370	B4galt3	351.818	0.147311	0.134177	-1.09789	0.272254	0.524259	-0.012673	0.182	0.172	0.775407	1
ENSMUSG00000022793	56375	B4galt4	336.741	-0.151066	0.131972	1.14468	0.25234	0.501753	-0.126602	0.048	0.128	0.00252027	1
ENSMUSG00000017929	56336	B4galt5	249.673	-0.0935157	0.13801	0.677602	0.498024	0.723077	0.0697945	0.152	0.117	0.139062	1
ENSMUSG00000056124	56386	B4galt6	640.416	-0.0577938	0.108653	0.531913	0.594786	0.790747	0.246686	0.412	0.269	7.64632e-06	0.214082
ENSMUSG00000021504	218271	B4galt7	128.944	0.0478049	0.187823	-0.254522	0.799093	0.90785	-0.0338214	0.121	0.13	0.6928	1
ENSMUSG00000042742	101148	B630005N14Rik	192.4	-0.142867	0.178788	0.799089	0.424239	0.667828	0.3017	0.352	0.166	6.23163e-11	1.74473e-06
ENSMUSG00000001039	27078	B9d1	120.756	0.267162	0.162603	-1.64303	0.100377	0.290646	-0.0806905	0.145	0.186	0.17715	1
ENSMUSG00000063439	232987	B9d2	127.345	0.265648	0.20669	-1.28525	0.198706	0.435866	0.0537452	0.176	0.155	0.353167	1
ENSMUSG00000006010	226499	BC003331	653.274	0.106671	0.156719	-0.68065	0.496093	0.721736	0.0748981	0.279	0.258	0.397611	1
ENSMUSG00000052712	80748	BC004004	1613.77	-0.0579293	0.0907319	0.638467	0.52317	0.742963	0.229084	0.497	0.427	0.00426173	1
ENSMUSG00000019132	79555	BC005537	1275.52	-0.43057	0.111668	3.85582	0.000115342	0.00207123	0.372744	0.727	0.578	1.0754e-08	0.000301092
ENSMUSG00000079065	100042165	BC005561	1663.19	0.609859	0.133759	-4.55938	5.13058e-06	0.000167186	-0.0552397	0.224	0.276	0.163312	1
ENSMUSG00000026851	227707	BC005624	652.038	0.0932443	0.101691	-0.916934	0.359177	0.609992	0.0305934	0.242	0.22	0.427564	1
ENSMUSG00000039294	217370	BC017643	342.627	0.213225	0.123862	-1.72148	0.0851641	0.263383	-0.0977251	0.079	0.138	0.0305234	1
ENSMUSG00000073139	236848	BC023829	157.604	-0.190209	0.186641	1.01912	0.308148	0.561749	0.0807725	0.2	0.158	0.112783	1
ENSMUSG00000078786	414069	BC024978	47.6162	0.400534	0.209654	-1.91045	0.0560753	0.202112	0.0535785	0.103	0.05	0.00248972	1
ENSMUSG00000033488	226527	BC026585	125.135	-0.00214557	0.186438	0.0115082	0.990818	0.995806	0.0244389	0.23	0.234	0.883586	1
ENSMUSG00000038543	229600	BC028528	29.1173	-0.36686	0.223445	1.64184	0.100624	0.291039	-0.276892	0.152	0.257	0.000850167	1
ENSMUSG00000047617	227622	BC029214	211.122	0.458711	0.179312	-2.55818	0.0105222	0.0637657	0.062333	0.2	0.171	0.239391	1
ENSMUSG00000046096	233812	BC030336	351.149	-0.201907	0.122396	1.64962	0.0990203	0.288364	0.090516	0.255	0.226	0.241772	1
ENSMUSG00000036299	407819	BC031181	670.487	0.208838	0.101228	-2.06305	0.0391079	0.159169	-0.0775165	0.455	0.5	0.315334	1
ENSMUSG00000033722	207792	BC034090	594.45	0.478818	0.127213	-3.76391	0.000167278	0.00277299	0.342975	0.303	0.12	2.18781e-13	6.12542e-09
ENSMUSG00000032086	23821	Bace1	656.2	0.265226	0.0986386	-2.68887	0.00716951	0.0486548	0.0873706	0.2	0.166	0.180847	1
ENSMUSG00000040605	56175	Bace2	333.541	-0.259817	0.119606	2.17228	0.0298343	0.133223	-0.220128	0.042	0.133	0.000581798	1
ENSMUSG00000025612	12013	Bach1	364.414	-0.163802	0.126645	1.2934	0.195874	0.432668	-0.120359	0.121	0.181	0.0458113	1
ENSMUSG00000040270	12014	Bach2	98.3526	-0.0693422	0.191578	0.361954	0.717387	0.863813	0.0932764	0.145	0.128	0.404292	1
ENSMUSG00000024959	12015	Bad	241.884	0.424199	0.163556	-2.59361	0.0094975	0.059047	-0.257906	0.285	0.416	0.000580311	1
ENSMUSG00000028416	12017	Bag1	3645.1	0.125099	0.0652372	-1.91761	0.055161	0.200152	0.246299	0.83	0.745	0.000373977	1
ENSMUSG00000042215	213539	Bag2	225.558	-0.1769	0.136392	1.29699	0.194634	0.431504	0.121602	0.358	0.298	0.0729685	1
ENSMUSG00000030847	29810	Bag3	3433.71	-0.0882175	0.0873063	1.01044	0.312286	0.565013	0.24166	0.4	0.267	1.67761e-05	0.469698
ENSMUSG00000049792	70369	Bag5	357.826	-0.310266	0.118622	2.61557	0.00890777	0.0565632	-0.195035	0.103	0.21	0.000710777	1
ENSMUSG00000024392	224727	Bag6	1889.7	-0.0372204	0.103169	0.360771	0.718271	0.864014	0.0821236	0.406	0.368	0.277097	1
ENSMUSG00000018126	207495	Baiap2l2	46.419	0.0290803	0.210528	-0.13813	0.890138	0.950301	0.191824	0.145	0.047	6.64004e-09	0.000185908
ENSMUSG00000057789	12018	Bak1	403.053	0.0195907	0.110878	-0.176688	0.859754	0.934811	-0.136006	0.158	0.233	0.0197179	1
ENSMUSG00000024232	68010	Bambi	325.961	-0.0140968	0.149073	0.0945633	0.924662	0.966476	0.451295	0.612	0.441	4.00673e-09	0.00011218
ENSMUSG00000024844	23825	Banf1	745.311	0.150305	0.116912	-1.28562	0.198575	0.43577	-0.0865618	0.739	0.718	0.545634	1
ENSMUSG00000025316	53325	Banp	572.4	0.199269	0.101895	-1.95563	0.0505092	0.188804	-0.088346	0.079	0.141	0.0256129	1
ENSMUSG00000021901	104416	Bap1	660.6	0.153571	0.101506	-1.51293	0.130299	0.340792	0.118591	0.212	0.161	0.0567363	1
ENSMUSG00000045763	70350	Basp1	47.039	-0.548323	0.221566	2.47476	0.0133324	0.0762309	-0.372378	0.012	0.156	3.75463e-07	0.0105122
ENSMUSG00000003873	12028	Bax	415.207	0.310795	0.131647	-2.36082	0.0182346	0.0942798	-0.323682	0.418	0.574	2.0012e-05	0.560296
ENSMUSG00000035021	217578	Baz1a	584.389	0.578556	0.110082	-5.25566	1.47494e-07	8.51189e-06	-0.124203	0.03	0.108	0.00144056	1
ENSMUSG00000002748	22385	Baz1b	2928.97	0.391996	0.0727866	-5.38554	7.22266e-08	4.60787e-06	-0.0331773	0.291	0.317	0.67623	1
ENSMUSG00000040054	116848	Baz2a	1621.12	0.315457	0.0758386	-4.15959	3.18819e-05	0.000723804	0.0175882	0.194	0.189	0.792425	1
ENSMUSG00000026987	407823	Baz2b	2038.03	0.559625	0.117083	-4.77972	1.75542e-06	6.68562e-05	0.0467193	0.436	0.403	0.325437	1
ENSMUSG00000022641	70508	Bbx	872.043	0.369982	0.116211	-3.1837	0.00145403	0.0146567	0.0318028	0.345	0.348	0.727687	1
ENSMUSG00000002980	57278	Bcam	3586.41	-0.186168	0.085295	2.18263	0.0290629	0.130939	0.535377	0.83	0.51	2.85972e-18	8.00666e-14
ENSMUSG00000020650	12033	Bcap29	156.906	-0.329651	0.195263	1.68824	0.0913643	0.274747	0.144854	0.279	0.203	0.00578906	1
ENSMUSG00000002015	27061	Bcap31	979.803	-0.237111	0.0965604	2.45557	0.0140661	0.0792161	-0.261499	0.4	0.499	0.000953347	1
ENSMUSG00000031955	12927	Bcar1	427.495	0.228479	0.115649	-1.97562	0.0481982	0.182509	0.0580148	0.188	0.152	0.195991	1
ENSMUSG00000005687	68183	Bcas2	398.552	0.108531	0.120952	-0.897305	0.369556	0.618894	-0.236428	0.467	0.603	0.000532908	1
ENSMUSG00000059439	192197	Bcas3	408.202	0.124917	0.112588	-1.10951	0.267212	0.51998	0.038098	0.121	0.089	0.15468	1
ENSMUSG00000030826	12036	Bcat2	588.372	0.224453	0.115487	-1.94353	0.0519517	0.192056	-0.145842	0.17	0.26	0.00676718	1
ENSMUSG00000030983	66165	Bccip	1138.23	0.486013	0.0823318	-5.9031	3.56729e-09	3.54852e-07	-0.223314	0.248	0.383	0.000309233	1
ENSMUSG00000027792	12038	Bche	120.971	0.0193238	0.202525	-0.0954141	0.923986	0.966237	0.20531	0.273	0.133	1.58451e-07	0.00443632
ENSMUSG00000060376	12039	Bckdha	411.235	-0.548747	0.124872	4.39448	1.11036e-05	0.000312164	0.0126325	0.176	0.202	0.453068	1
ENSMUSG00000032263	12040	Bckdhb	434.338	-0.208191	0.150495	1.38338	0.166549	0.394458	0.0618441	0.279	0.243	0.259015	1
ENSMUSG00000030802	12041	Bckdk	850.953	-0.0453357	0.105441	0.429965	0.667221	0.834717	0.00614515	0.364	0.414	0.646477	1
ENSMUSG00000028191	12042	Bcl10	315.635	0.151196	0.129382	-1.1686	0.242564	0.490063	-0.259498	0.242	0.317	0.00995129	1
ENSMUSG00000000861	14025	Bcl11a	39.4084	0.00155658	0.22337	-0.00696861	0.99444	0.99721	0.282172	0.327	0.209	3.84153e-05	1
ENSMUSG00000057329	12043	Bcl2	405.031	-0.246001	0.122706	2.0048	0.0449847	0.174875	-0.120757	0.103	0.158	0.0528862	1
ENSMUSG00000007659	12048	Bcl2l1	666.612	-0.0710107	0.125722	0.564822	0.572195	0.777944	0.0722653	0.176	0.15	0.304395	1
ENSMUSG00000027381	12125	Bcl2l11	118.705	-0.2283	0.185062	1.23364	0.217336	0.458927	0.0444623	0.152	0.141	0.564353	1
ENSMUSG00000003190	75736	Bcl2l12	137.374	0.113316	0.170887	-0.663107	0.507262	0.730329	-0.143321	0.097	0.19	0.00319121	1
ENSMUSG00000009112	94044	Bcl2l13	387.555	-0.0858524	0.116309	0.738144	0.460427	0.697075	0.0708251	0.218	0.181	0.190706	1
ENSMUSG00000089682	12050	Bcl2l2	891.715	0.173862	0.090053	-1.93067	0.0535243	0.196096	0.017729	0.115	0.106	0.688324	1
ENSMUSG00000029438	77045	Bcl7a	265.133	-0.0142244	0.157842	0.0901179	0.928193	0.967882	0.264822	0.327	0.164	7.55416e-09	0.000211501
ENSMUSG00000029681	12054	Bcl7b	527.626	0.016698	0.131682	-0.126805	0.899095	0.955527	-0.0871007	0.194	0.255	0.0952686	1
ENSMUSG00000030814	12055	Bcl7c	378.024	0.421994	0.111663	-3.77917	0.000157351	0.00264056	-0.0205853	0.388	0.378	0.921225	1
ENSMUSG00000038256	77578	Bcl9	385.863	0.0630772	0.117453	-0.537041	0.591239	0.788133	0.210608	0.285	0.197	0.00170872	1
ENSMUSG00000063382	80288	Bcl9l	538.344	0.0663018	0.104128	-0.636735	0.524297	0.743402	0.200246	0.224	0.127	0.000115202	1
ENSMUSG00000037608	72567	Bclaf1	1603.29	-0.0297453	0.134525	0.221114	0.825004	0.91983	-0.106699	0.509	0.545	0.168605	1
ENSMUSG00000040363	71458	Bcor	291.46	-0.336601	0.143772	2.34122	0.0192208	0.0976541	0.100947	0.206	0.156	0.0486088	1
ENSMUSG00000036959	320376	Bcorl1	160.691	-0.158051	0.145382	1.08714	0.276974	0.528739	0.0584126	0.103	0.075	0.153751	1
ENSMUSG00000009681	110279	Bcr	590.75	-0.225754	0.103637	2.17832	0.0293821	0.131866	0.0726925	0.158	0.113	0.062225	1
ENSMUSG00000026172	66821	Bcs1l	327.028	0.101493	0.133857	-0.758221	0.448319	0.687902	0.0463846	0.121	0.106	0.498856	1
ENSMUSG00000049658	544971	Bdp1	591.676	0.326446	0.127061	-2.5692	0.0101934	0.0623457	0.00729269	0.212	0.222	0.902025	1
ENSMUSG00000035086	56208	Becn1	662.24	-0.184111	0.110662	1.66372	0.0961679	0.283829	0.00548902	0.358	0.364	0.890073	1
ENSMUSG00000092060	666938	Bend4	75.2754	-0.196654	0.198975	0.988332	0.32299	0.576509	0.350913	0.315	0.142	5.59018e-11	1.56514e-06
ENSMUSG00000028545	67621	Bend5	33.3484	-0.191373	0.223542	0.856097	0.391944	0.638254	-0.0594221	0.073	0.113	0.102588	1
ENSMUSG00000032757	12068	Bet1	153.179	-0.0350761	0.177728	0.197359	0.843547	0.92827	-0.179361	0.279	0.379	0.00524147	1
ENSMUSG00000025484	54399	Bet1l	351.405	0.184427	0.132527	-1.39162	0.164038	0.390786	-0.194486	0.248	0.335	0.0102644	1
ENSMUSG00000050071	19716	Bex1	15.3213	-0.294748	0.22074	1.33528	0.181786	0.415574	-0.257476	0.618	0.534	0.573472	1
ENSMUSG00000042750	12069	Bex2	37.839	-0.401869	0.157082	2.55834	0.0105172	0.063761	0.1174	0.139	0.068	0.000327283	1
ENSMUSG00000047844	406217	Bex4	37.3126	0.0377436	0.223955	-0.168532	0.866165	0.938543	0.0737058	0.806	0.581	0.00283038	1
ENSMUSG00000022684	67118	Bfar	1382.41	0.149283	0.0869468	-1.71694	0.0859893	0.265206	-0.056035	0.303	0.344	0.364686	1
ENSMUSG00000031375	12111	Bgn	7803.41	-0.53846	0.0835311	6.44621	1.14679e-10	1.82521e-08	-2.23757	0.139	0.469	9.92816e-20	2.77969e-15
ENSMUSG00000072964	70237	Bhlhb9	145.225	-0.208289	0.191287	1.08888	0.276206	0.528103	0.0310787	0.315	0.31	0.684026	1
ENSMUSG00000030103	20893	Bhlhe40	989.072	-0.0978525	0.106265	0.920839	0.357135	0.608214	0.111067	0.182	0.132	0.0427873	1
ENSMUSG00000030256	79362	Bhlhe41	87.4728	-0.189858	0.204796	0.927059	0.353896	0.605306	0.129423	0.145	0.081	0.00222906	1
ENSMUSG00000014329	83675	Bicc1	1009.41	0.367029	0.109819	-3.34214	0.000831363	0.00966196	-0.635836	0.139	0.324	6.67837e-08	0.00186981
ENSMUSG00000003452	12121	Bicd1	52.0792	0.0798994	0.22179	-0.360248	0.718662	0.864043	0.130281	0.188	0.114	0.00285162	1
ENSMUSG00000037933	76895	Bicd2	1511.45	0.131525	0.0981463	-1.34009	0.180215	0.413607	0.206012	0.358	0.287	0.0109284	1
ENSMUSG00000016758	12124	Bik	69.5526	0.236016	0.19997	-1.18025	0.237899	0.484711	-0.00801936	0.091	0.105	0.638614	1
ENSMUSG00000024381	30948	Bin1	340.33	0.0330484	0.137203	-0.240873	0.809654	0.912656	-0.187747	0.055	0.132	0.00277079	1
ENSMUSG00000022089	57784	Bin3	204.831	0.417203	0.160395	-2.6011	0.00929257	0.0580593	-0.117224	0.048	0.117	0.00707589	1
ENSMUSG00000057367	11797	Birc2	628.939	0.0221227	0.113853	-0.19431	0.845933	0.929408	-0.0333976	0.145	0.161	0.611037	1
ENSMUSG00000017716	11799	Birc5	41.3957	0.949817	0.225339	-4.21505	2.49724e-05	0.000596497	-0.735474	0.085	0.265	1.14143e-07	0.00319579
ENSMUSG00000024073	12211	Birc6	1135.24	0.0854254	0.0905807	-0.943086	0.345637	0.597329	0.188432	0.503	0.408	0.00682881	1
ENSMUSG00000067787	53619	Blcap	599.931	0.23442	0.115311	-2.03294	0.0420587	0.167614	-0.0321076	0.121	0.148	0.384812	1
ENSMUSG00000020840	104184	Blmh	540.177	0.129057	0.115617	-1.11624	0.264317	0.516675	-0.0892188	0.461	0.49	0.340522	1
ENSMUSG00000090247	14533	Bloc1s1	937.391	0.42475	0.128165	-3.31409	0.000919424	0.0104524	-0.116232	0.194	0.272	0.0327837	1
ENSMUSG00000057506	73689	Bloc1s2	192.991	0.320393	0.168366	-1.90296	0.0570458	0.204731	-0.0430814	0.285	0.305	0.574436	1
ENSMUSG00000001999	109778	Blvra	193.882	0.0887449	0.154011	-0.576224	0.564464	0.77363	0.0481305	0.224	0.209	0.551324	1
ENSMUSG00000040466	233016	Blvrb	431.996	-0.0414437	0.124695	0.332361	0.739617	0.87625	-0.32635	0.248	0.385	0.000476638	1
ENSMUSG00000026577	66352	Blzf1	310.933	-0.0204458	0.128289	0.159373	0.873375	0.942015	-0.00331228	0.152	0.138	0.688983	1
ENSMUSG00000026739	12151	Bmi1	394.722	-0.361798	0.147572	2.45168	0.0142193	0.0798943	0.137335	0.236	0.19	0.0678947	1
ENSMUSG00000022098	12153	Bmp1	2207.02	0.226449	0.0949786	-2.38421	0.0171157	0.090549	-0.0393723	0.188	0.211	0.463132	1
ENSMUSG00000030046	12154	Bmp10	413.812	0.826464	0.136417	-6.05837	1.37512e-09	1.49581e-07	-1.31838	0.036	0.351	9.44581e-17	2.64464e-12
ENSMUSG00000027358	12156	Bmp2	128.546	-0.450396	0.177994	2.5304	0.0113933	0.0678054	2.09595	0.655	0.047	2.22587e-228	6.232e-224
ENSMUSG00000034663	140780	Bmp2k	103.068	-0.3179	0.187841	1.69239	0.0905723	0.272915	-0.0253811	0.085	0.122	0.172716	1
ENSMUSG00000021835	12159	Bmp4	560.698	-0.0360254	0.128841	0.279611	0.779776	0.897891	0.634521	0.352	0.101	8.24051e-26	2.30718e-21
ENSMUSG00000021796	12166	Bmpr1a	702.808	-0.267181	0.118293	2.25864	0.0239061	0.113824	0.375148	0.545	0.37	2.07615e-08	0.000581281
ENSMUSG00000067336	12168	Bmpr2	113.57	0.0424534	0.194469	-0.218304	0.827192	0.920862	0.31861	0.552	0.415	5.45496e-06	0.152728
ENSMUSG00000030138	213895	Bms1	739.353	0.146036	0.109669	-1.33161	0.182988	0.41728	-0.00459956	0.115	0.15	0.30137	1
ENSMUSG00000049086	107771	Bmyc	130.656	0.0809407	0.17867	-0.453017	0.650536	0.824623	-0.0654373	0.267	0.292	0.538579	1
ENSMUSG00000024191	224630	Bnip1	306.713	0.315647	0.149821	-2.10683	0.0351325	0.148174	0.0987705	0.248	0.219	0.243438	1
ENSMUSG00000011958	12175	Bnip2	2009.04	0.180793	0.0834543	-2.16638	0.0302825	0.134787	0.0507317	0.558	0.523	0.439568	1
ENSMUSG00000078566	12176	Bnip3	610.469	-0.225915	0.194844	1.15946	0.246267	0.494562	-0.0458039	0.448	0.41	0.544863	1
ENSMUSG00000022051	12177	Bnip3l	1133.05	-0.12013	0.0960007	1.25134	0.21081	0.450992	-0.167875	0.667	0.734	0.0264136	1
ENSMUSG00000044502	69556	Bod1	911.468	0.0687828	0.0973013	-0.706905	0.479626	0.711533	0.169846	0.406	0.293	0.00108943	1
ENSMUSG00000061755	665775	Bod1l	3166.85	0.332725	0.102694	-3.23996	0.00119548	0.0128105	0.00950586	0.382	0.368	0.76551	1
ENSMUSG00000026278	51800	Bok	202.073	0.476502	0.187727	-2.53828	0.01114	0.0666021	-0.204754	0.073	0.183	0.000330612	1
ENSMUSG00000015943	69168	Bola1	123.647	0.361575	0.177998	-2.03134	0.0422203	0.167904	-0.0790119	0.224	0.279	0.146943	1
ENSMUSG00000047721	66162	Bola2	237.972	0.503198	0.161555	-3.11471	0.00184123	0.0174131	-0.0960399	0.63	0.641	0.321518	1
ENSMUSG00000045160	78653	Bola3	790.778	0.110698	0.111687	-0.991139	0.321618	0.575214	0.5811	0.897	0.664	2.41163e-18	6.75209e-14
ENSMUSG00000022557	12181	Bop1	207.473	-0.0585431	0.161622	0.362222	0.717186	0.863736	-0.0407124	0.097	0.107	0.640621	1
ENSMUSG00000038871	12183	Bpgm	429.196	-0.0976881	0.106701	0.915532	0.359912	0.610692	-0.00245426	0.152	0.127	0.370842	1
ENSMUSG00000038286	68021	Bphl	123.788	-0.10024	0.19318	0.518896	0.603833	0.796889	0.0399193	0.17	0.162	0.678121	1
ENSMUSG00000026617	23827	Bpnt1	153.708	-0.0626371	0.185609	0.337467	0.735765	0.874266	0.0757236	0.182	0.127	0.0386051	1
ENSMUSG00000040481	207165	Bptf	2761.46	0.295847	0.0944103	-3.13363	0.00172659	0.0166386	0.0596737	0.509	0.509	0.569223	1
ENSMUSG00000002413	109880	Braf	449.499	-0.279123	0.137669	2.0275	0.0426112	0.168908	0.180049	0.255	0.156	0.000236492	1
ENSMUSG00000029458	72399	Brap	461.185	0.0718132	0.0987623	-0.727132	0.467145	0.702179	0.0250641	0.139	0.133	0.72716	1
ENSMUSG00000031201	210766	Brcc3	284.723	-0.0600076	0.135383	0.443245	0.657589	0.828976	0.136692	0.303	0.239	0.0249517	1
ENSMUSG00000022387	223770	Brd1	629.928	-0.121686	0.124897	0.974288	0.329913	0.582812	0.0963458	0.133	0.108	0.22577	1
ENSMUSG00000024335	14312	Brd2	3015.84	0.384544	0.0541768	-7.09794	1.26632e-12	3.13881e-10	0.0545102	0.461	0.444	0.738472	1
ENSMUSG00000026918	67382	Brd3	1720.94	0.299419	0.0938537	-3.19028	0.00142137	0.0144624	-0.178681	0.364	0.468	0.0117423	1
ENSMUSG00000024002	57261	Brd4	1953.77	0.287724	0.107244	-2.68288	0.00729907	0.0492907	-0.109764	0.376	0.429	0.174006	1
ENSMUSG00000031660	26992	Brd7	1054.8	0.261608	0.0890218	-2.9387	0.00329594	0.027232	0.169655	0.509	0.41	0.0031487	1
ENSMUSG00000003778	78656	Brd8	701.336	0.152423	0.115967	-1.31436	0.188724	0.423934	-0.272199	0.218	0.366	0.000103107	1
ENSMUSG00000057649	105246	Brd9	1843.88	0.55899	0.0842155	-6.63761	3.18806e-11	6.34256e-09	-0.0549407	0.145	0.206	0.0872508	1
ENSMUSG00000052139	107976	Bre	293.369	-0.276521	0.131814	2.09781	0.035922	0.150369	-0.0249147	0.206	0.236	0.409674	1
ENSMUSG00000047843	55950	Bri3	1280.24	-0.00854173	0.106818	0.0799649	0.936265	0.971341	0.510988	0.964	0.855	2.31209e-15	6.4734e-11
ENSMUSG00000037905	76809	Bri3bp	368.471	0.0417513	0.133944	-0.311707	0.755263	0.884445	0.205282	0.345	0.258	0.00316691	1
ENSMUSG00000022247	67832	Brix1	358.319	0.0125701	0.138833	-0.0905411	0.927857	0.967865	-0.255506	0.121	0.268	1.72694e-05	0.483509
ENSMUSG00000080268	107392	Brms1	384.364	0.440126	0.136078	-3.23437	0.00121911	0.0129992	-0.0740735	0.079	0.117	0.12212	1
ENSMUSG00000012076	52592	Brms1l	364.955	0.0271384	0.129784	-0.209104	0.834367	0.923545	-0.0657981	0.121	0.159	0.182368	1
ENSMUSG00000046836	71678	Brox	439.206	-0.115068	0.136903	0.840504	0.400626	0.646336	0.140463	0.279	0.204	0.0101594	1
ENSMUSG00000001632	78783	Brpf1	491.198	0.131516	0.132301	-0.994063	0.320192	0.573669	0.0958319	0.145	0.098	0.0342093	1
ENSMUSG00000022914	93871	Brwd1	944.578	0.110937	0.0964328	-1.15041	0.249976	0.499411	-0.0233566	0.382	0.381	0.959709	1
ENSMUSG00000063663	382236	Brwd3	86.4261	0.140836	0.213807	-0.658704	0.510086	0.732728	0.00931003	0.103	0.116	0.696341	1
ENSMUSG00000071657	14705	Bscl2	446.136	0.114506	0.119015	-0.962116	0.335992	0.589008	0.00124946	0.2	0.206	0.88015	1
ENSMUSG00000040859	100383	Bsdc1	485.64	-0.0778222	0.0953182	0.816446	0.414245	0.658472	0.0964012	0.206	0.17	0.148114	1
ENSMUSG00000023175	12215	Bsg	8981.27	0.00637941	0.0809348	-0.0788217	0.937174	0.972018	-0.36818	0.927	0.95	1.40166e-05	0.392437
ENSMUSG00000046718	69550	Bst2	313.225	-0.0130288	0.13347	0.0976159	0.922237	0.9657	-0.443503	0.006	0.165	4.88324e-08	0.00136721
ENSMUSG00000040565	107182	Btaf1	446.699	-0.070429	0.107073	0.657768	0.510687	0.732958	0.101326	0.139	0.102	0.0851915	1
ENSMUSG00000025103	83962	Btbd1	1705.78	0.027414	0.0930395	-0.294649	0.768262	0.891103	0.40271	0.685	0.557	6.25427e-08	0.00175107
ENSMUSG00000038187	68815	Btbd10	189.516	-0.0736673	0.146602	0.502497	0.615318	0.804357	0.00261892	0.133	0.146	0.747144	1
ENSMUSG00000003344	208198	Btbd2	447.834	-0.0460669	0.137451	0.335151	0.737511	0.875219	0.119427	0.352	0.27	0.0101602	1
ENSMUSG00000062098	228662	Btbd3	318.472	-0.456427	0.15324	2.97852	0.00289648	0.0247289	-0.190761	0.03	0.141	5.85271e-05	1
ENSMUSG00000002803	399566	Btbd6	213.544	-0.580244	0.149126	3.89097	9.98444e-05	0.00183879	0.0608726	0.127	0.093	0.11938	1
ENSMUSG00000062202	224671	Btbd9	393.471	0.186405	0.124357	-1.49895	0.133887	0.347093	0.034177	0.194	0.162	0.252375	1
ENSMUSG00000021660	218490	Btf3	1848.94	0.00638526	0.0690799	-0.0924329	0.926354	0.967298	-0.448975	0.939	0.972	2.21801e-14	6.20998e-10
ENSMUSG00000028568	70533	Btf3l4	192.34	0.0335628	0.143991	-0.233089	0.815692	0.915441	0.0729869	0.758	0.717	0.215561	1
ENSMUSG00000036478	12226	Btg1	579.448	-0.392449	0.099643	3.93854	8.19774e-05	0.00156305	-0.469646	0.576	0.617	0.0088239	1
ENSMUSG00000020423	12227	Btg2	871.361	0.159632	0.104593	-1.52622	0.126954	0.335853	-0.00876758	0.642	0.477	0.000111035	1
ENSMUSG00000025217	12234	Btrc	313.801	-0.222853	0.125686	1.77308	0.0762149	0.245341	0.0667414	0.17	0.129	0.107768	1
ENSMUSG00000040084	12236	Bub1b	10.5805	0.18286	0.184159	-0.992948	0.320735	0.574247	-0.129648	0.018	0.101	0.000518311	1
ENSMUSG00000066979	12237	Bub3	546.959	-0.129599	0.105677	1.22636	0.220062	0.462351	-0.279926	0.303	0.398	0.00504641	1
ENSMUSG00000038722	231889	Bud31	277.467	0.0328924	0.124434	-0.264336	0.791521	0.904982	-0.294923	0.345	0.509	3.30661e-05	0.925786
ENSMUSG00000071317	23828	Bves	302.821	-0.0364941	0.144739	0.252138	0.800935	0.909161	0.010805	0.376	0.335	0.370679	1
ENSMUSG00000023988	53414	Bysl	211.458	-0.194267	0.157595	1.2327	0.217686	0.459311	0.0443109	0.176	0.168	0.671778	1
ENSMUSG00000051223	66882	Bzw1	878.623	-0.240599	0.110278	2.18175	0.0291283	0.131077	-0.123423	0.636	0.653	0.373474	1
ENSMUSG00000020547	66912	Bzw2	1376.22	0.104411	0.0807769	-1.29259	0.196154	0.43299	0.225976	0.685	0.582	0.000195734	1
ENSMUSG00000000581	57316	C1d	276.237	-0.225714	0.116095	1.94421	0.0518696	0.191847	0.142843	0.661	0.598	0.0292748	1
ENSMUSG00000042460	94192	C1galt1	75.6722	0.00322506	0.21075	-0.0153027	0.987791	0.994593	0.0602086	0.212	0.184	0.297285	1
ENSMUSG00000048970	59048	C1galt1c1	118.636	-0.108354	0.165654	0.6541	0.513048	0.73473	-0.0127185	0.133	0.12	0.683856	1
ENSMUSG00000018446	12261	C1qbp	693.795	-0.250586	0.124282	2.01627	0.0437714	0.171858	-0.088324	0.624	0.635	0.317761	1
ENSMUSG00000040794	67445	C1qtnf4	66.4507	0.422256	0.212262	-1.98931	0.0466668	0.179223	0.111446	0.255	0.172	0.00622287	1
ENSMUSG00000022440	72709	C1qtnf6	220.832	0.388723	0.162801	-2.38772	0.0169533	0.0900679	-0.364883	0.152	0.284	5.18569e-05	1
ENSMUSG00000006423	77644	C330007P06Rik	233.571	-0.0171705	0.162983	0.105351	0.916097	0.963039	0.100318	0.242	0.18	0.0347176	1
ENSMUSG00000033031	224171	C330027C09Rik	19.6557	-0.228801	0.219505	1.04235	0.297249	0.550178	-0.185243	0.024	0.128	8.05683e-05	1
ENSMUSG00000036377	320827	C530008M17Rik	448.012	0.0200585	0.126328	-0.158782	0.873841	0.9422	0.581364	0.503	0.295	3.38348e-12	9.47305e-08
ENSMUSG00000046679	232196	C87436	201.604	-0.188693	0.137218	1.37513	0.169091	0.397903	0.00449353	0.139	0.137	0.877781	1
ENSMUSG00000036707	12283	Cab39	962.363	-0.164205	0.0986263	1.66492	0.0959281	0.283346	0.340626	0.497	0.357	4.54219e-06	0.127172
ENSMUSG00000021981	69008	Cab39l	721.196	-0.0245112	0.0960776	0.255119	0.798631	0.907645	-0.117986	0.067	0.142	0.00568488	1
ENSMUSG00000020196	104248	Cabin1	835.209	0.0845555	0.0924562	-0.914546	0.36043	0.611433	-0.0012529	0.164	0.179	0.658261	1
ENSMUSG00000038990	252966	Cables2	344.275	-0.0992501	0.136352	0.727898	0.466676	0.702179	0.196009	0.176	0.081	6.04727e-06	0.169311
ENSMUSG00000051331	12288	Cacna1c	858.74	0.129163	0.0807605	-1.59934	0.109745	0.307629	0.206971	0.267	0.183	0.0019245	1
ENSMUSG00000015968	12289	Cacna1d	257.583	-0.351117	0.134714	2.60638	0.00915038	0.0575755	0.394006	0.273	0.062	6.15234e-27	1.72253e-22
ENSMUSG00000020866	12291	Cacna1g	530.283	-0.488288	0.117307	4.16249	3.148e-05	0.000715755	0.466188	0.273	0.049	6.69565e-37	1.87465e-32
ENSMUSG00000024112	58226	Cacna1h	351.035	-0.589372	0.130438	4.51842	6.23042e-06	0.000194235	0.603905	0.436	0.103	7.58934e-44	2.12486e-39
ENSMUSG00000040118	12293	Cacna2d1	892.359	0.134656	0.135786	-0.991679	0.321354	0.57481	0.168494	0.333	0.247	0.00410934	1
ENSMUSG00000010066	56808	Cacna2d2	876.446	-0.448118	0.0938454	4.77506	1.79653e-06	6.79088e-05	2.07618	0.945	0.145	6.23288e-202	1.74508e-197
ENSMUSG00000057914	12296	Cacnb2	649.352	0.289422	0.103765	-2.78921	0.00528363	0.0386495	0.472912	0.376	0.148	2.16777e-17	6.06932e-13
ENSMUSG00000003352	12297	Cacnb3	267.652	-0.271571	0.17038	1.59391	0.110955	0.309585	-0.175235	0.061	0.156	0.000800934	1
ENSMUSG00000014226	12301	Cacybp	556.046	-0.440811	0.15367	2.86856	0.00412347	0.0321613	-0.197935	0.503	0.581	0.00676442	1
ENSMUSG00000032076	54725	Cadm1	239.632	-0.669507	0.175883	3.80654	0.000140926	0.00242964	0.0568331	0.115	0.051	0.000293444	1
ENSMUSG00000023055	67488	Calcoco1	1703.51	-0.118491	0.0930247	1.27375	0.20275	0.44121	0.120453	0.236	0.179	0.0336177	1
ENSMUSG00000059588	54598	Calcrl	278.121	-0.623116	0.171158	3.6406	0.000272003	0.00407196	-0.370344	0.006	0.12	7.73933e-06	0.216686
ENSMUSG00000029761	109624	Cald1	5840.5	0.35345	0.147703	-2.39297	0.0167125	0.0892853	-1.10783	0.376	0.652	4.76526e-17	1.33418e-12
ENSMUSG00000001175	12313	Calm1	4895.13	-0.0681205	0.0778992	0.874469	0.381863	0.629489	-1.03472	0.806	0.919	1.32119e-19	3.69907e-15
ENSMUSG00000036438	12313	Calm2	4895.13	-0.0681205	0.0778992	0.874469	0.381863	0.629489	-0.870067	0.764	0.901	1.54704e-18	4.33139e-14
ENSMUSG00000019370	12313	Calm3	4895.13	-0.0681205	0.0778992	0.874469	0.381863	0.629489	-0.244854	0.697	0.754	0.00618651	1
ENSMUSG00000003814	12317	Calr	1802.56	-0.667486	0.128593	5.19069	2.09514e-07	1.15615e-05	-0.321778	0.855	0.885	0.00275367	1
ENSMUSG00000029767	12321	Calu	4662.84	-0.0272917	0.0741702	0.367961	0.712903	0.861431	-0.178618	0.673	0.729	0.023266	1
ENSMUSG00000030272	52163	Camk1	813.865	0.0253522	0.107403	-0.236047	0.813396	0.914322	0.141143	0.515	0.488	0.14746	1
ENSMUSG00000039145	227541	Camk1d	1148.87	0.258149	0.0990916	-2.60516	0.00918312	0.0577094	-0.233747	0.152	0.3	5.88853e-05	1
ENSMUSG00000024617	12322	Camk2a	515.662	0.325758	0.111024	-2.93413	0.00334488	0.0275311	0.422273	0.339	0.101	7.1613e-24	2.00502e-19
ENSMUSG00000057897	12323	Camk2b	297.522	-0.230094	0.13862	1.65989	0.0969363	0.284961	0.156628	0.121	0.044	2.13985e-06	0.0599116
ENSMUSG00000053819	108058	Camk2d	1544.9	-0.0496322	0.102789	0.482855	0.629199	0.812613	0.361942	0.83	0.652	1.65441e-07	0.00463201
ENSMUSG00000021820	12325	Camk2g	1067.43	0.208023	0.0897912	-2.31675	0.0205176	0.102317	0.0898158	0.339	0.288	0.119114	1
ENSMUSG00000046447	66259	Camk2n1	3139.14	0.239724	0.0911987	-2.62858	0.0085741	0.0550384	-0.370037	0.036	0.182	9.91662e-07	0.0277646
ENSMUSG00000029471	207565	Camkk2	616.598	0.225173	0.108947	-2.0668	0.0387528	0.158149	-0.138453	0.048	0.124	0.00319352	1
ENSMUSG00000021501	12328	Caml	222.266	0.0940817	0.15834	-0.594176	0.552395	0.765415	-0.128829	0.133	0.209	0.0155475	1
ENSMUSG00000026933	227634	Camsap1	538.265	0.0443237	0.109027	-0.406539	0.684347	0.843715	0.106893	0.194	0.147	0.0566333	1
ENSMUSG00000041570	67886	Camsap2	500.761	-0.153957	0.123646	1.24514	0.213081	0.453773	-0.020906	0.121	0.142	0.496962	1
ENSMUSG00000014592	100072	Camta1	1246.75	-0.0285576	0.136176	0.209711	0.833893	0.923426	0.700868	0.836	0.59	1.00288e-24	2.80785e-20
ENSMUSG00000040712	216874	Camta2	959.332	0.180233	0.0851381	-2.11695	0.0342642	0.146101	0.129545	0.164	0.09	0.000905146	1
ENSMUSG00000020114	71902	Cand1	646.992	-0.248631	0.122152	2.03543	0.0418078	0.166922	-0.0758656	0.267	0.301	0.278347	1
ENSMUSG00000030319	67088	Cand2	572.618	-0.098838	0.110901	0.891229	0.372806	0.621754	0.525868	0.491	0.203	1.92408e-23	5.38705e-19
ENSMUSG00000025575	76025	Cant1	509.746	0.053266	0.108708	-0.489991	0.62414	0.809834	-0.0867758	0.097	0.146	0.0783807	1
ENSMUSG00000020368	12330	Canx	4532.3	0.0549385	0.0961802	-0.571204	0.567861	0.775424	-0.16487	0.788	0.794	0.0314792	1
ENSMUSG00000028656	12331	Cap1	1403.54	-0.177189	0.0854284	2.07412	0.0380679	0.156158	-0.204715	0.23	0.317	0.00940743	1
ENSMUSG00000021373	67252	Cap2	1704.35	0.0560281	0.0973865	-0.575317	0.565077	0.77398	0.512625	0.758	0.455	3.17504e-15	8.88948e-11
ENSMUSG00000026509	12334	Capn2	2265.44	0.00239795	0.087902	-0.0272798	0.978237	0.990356	-0.173409	0.242	0.304	0.0632608	1
ENSMUSG00000079110	12335	Capn3	100.233	0.363383	0.191732	-1.89527	0.0580572	0.206934	0.116467	0.115	0.041	3.6384e-06	0.101868
ENSMUSG00000067276	12338	Capn6	27.3957	0.13049	0.223962	-0.582643	0.560133	0.77063	-0.560281	0.018	0.214	9.83446e-10	2.75345e-05
ENSMUSG00000021893	12339	Capn7	621.156	-0.268938	0.121298	2.21717	0.0266111	0.122347	0.154359	0.333	0.245	0.00565367	1
ENSMUSG00000001794	12336	Capns1	4158.13	-0.103141	0.0657099	1.56965	0.116497	0.318755	-0.412083	0.709	0.805	1.18357e-07	0.00331377
ENSMUSG00000027184	53872	Caprin1	1165.31	-0.396555	0.121224	3.27127	0.00107066	0.0117392	0.162301	0.673	0.609	0.0126358	1
ENSMUSG00000030309	232560	Caprin2	171.203	0.276388	0.162337	-1.70256	0.0886505	0.269806	0.0782825	0.103	0.059	0.0166654	1
ENSMUSG00000070372	12340	Capza1	102.645	-0.347615	0.18572	1.87172	0.0612454	0.213814	0.145419	0.612	0.556	0.0515445	1
ENSMUSG00000015733	12343	Capza2	318.537	-0.456518	0.14342	3.18309	0.00145711	0.0146779	0.105235	0.818	0.74	0.00519617	1
ENSMUSG00000028745	12345	Capzb	1996.9	-0.197619	0.0693873	2.84806	0.00439869	0.033675	-0.034753	0.758	0.787	0.549524	1
ENSMUSG00000038526	23831	Car14	363.152	0.109633	0.135586	-0.808588	0.418752	0.663019	0.140221	0.345	0.255	0.00713862	1
ENSMUSG00000008393	52502	Carhsp1	565.285	-0.0311522	0.117148	0.265922	0.790299	0.904264	-0.159575	0.345	0.437	0.0227614	1
ENSMUSG00000031505	69225	Carkd	469.613	0.131868	0.118733	-1.11063	0.266727	0.519638	-0.0486037	0.236	0.284	0.286184	1
ENSMUSG00000032185	59035	Carm1	349.453	-0.449542	0.125207	3.59039	0.00033018	0.00470529	0.0705039	0.2	0.194	0.700775	1
ENSMUSG00000010755	27267	Cars	726.216	0.363364	0.108241	-3.35698	0.000788001	0.00927926	-0.111268	0.042	0.112	0.00482231	1
ENSMUSG00000078676	192160	Casc3	678.584	-0.0419247	0.0979853	0.427868	0.668748	0.835525	-0.0128593	0.133	0.158	0.497107	1
ENSMUSG00000060227	319996	Casc4	175.685	-0.528729	0.16455	3.21319	0.00131269	0.0137165	0.138398	0.291	0.227	0.0268846	1
ENSMUSG00000027326	76464	Casc5	7.13063	0.0431552	0.1348	-0.320142	0.74886	0.881287	-0.177319	0.006	0.104	4.41102e-05	1
ENSMUSG00000015189	213819	Casd1	285.054	-0.275801	0.166374	1.65772	0.0973743	0.28553	0.259926	0.406	0.278	2.97486e-05	0.832901
ENSMUSG00000031012	12361	Cask	230.255	-0.277388	0.147035	1.88654	0.0592222	0.209027	0.0389712	0.139	0.129	0.620866	1
ENSMUSG00000034471	140721	Caskin2	1078.86	-0.178405	0.109041	1.63613	0.101812	0.293107	0.0187996	0.121	0.114	0.733922	1
ENSMUSG00000029863	12366	Casp2	224.873	-0.152552	0.145345	1.04958	0.293911	0.547282	0.129257	0.212	0.172	0.0906347	1
ENSMUSG00000027997	12368	Casp6	148.818	-0.412122	0.174266	2.36491	0.0180347	0.0934812	-0.075423	0.242	0.255	0.567859	1
ENSMUSG00000025076	12369	Casp7	183.859	-0.0887864	0.163525	0.542953	0.587162	0.786755	0.0364181	0.152	0.128	0.355175	1
ENSMUSG00000028282	26885	Casp8ap2	202.681	0.20632	0.148621	-1.38823	0.165068	0.392118	-0.057877	0.158	0.19	0.295731	1
ENSMUSG00000007122	12372	Casq1	1268.61	0.255018	0.0840472	-3.03423	0.00241152	0.0215625	0.503767	0.461	0.302	1.8511e-06	0.0518272
ENSMUSG00000027861	12373	Casq2	3296.57	0.179035	0.0971914	-1.84208	0.065463	0.222258	0.236378	0.818	0.521	1.64475e-06	0.0460496
ENSMUSG00000021585	12380	Cast	982.139	-0.1893	0.0912892	2.07363	0.0381134	0.156285	-0.11768	0.164	0.24	0.0265211	1
ENSMUSG00000028977	69743	Casz1	1007.75	0.232721	0.0967179	-2.40618	0.0161203	0.0872317	0.522395	0.612	0.317	7.97577e-18	2.23306e-13
ENSMUSG00000027187	12359	Cat	1069.33	-0.27322	0.119075	2.29452	0.0217608	0.10686	0.0596709	0.321	0.309	0.53556	1
ENSMUSG00000007655	12389	Cav1	5328.08	-0.558741	0.0912865	6.12074	9.31426e-10	1.11528e-07	0.73232	0.97	0.673	3.67186e-27	1.02805e-22
ENSMUSG00000000058	12390	Cav2	516.555	-0.548147	0.146113	3.75152	0.000175764	0.00289493	0.202563	0.327	0.153	2.0534e-09	5.74911e-05
ENSMUSG00000062694	12391	Cav3	398.244	0.382443	0.143374	-2.66745	0.00764299	0.0508188	0.274338	0.636	0.421	1.67449e-06	0.0468825
ENSMUSG00000038533	12396	Cbfa2t2	224.387	-0.0797692	0.160339	0.497502	0.618835	0.80655	0.0743704	0.17	0.127	0.0869965	1
ENSMUSG00000031885	12400	Cbfb	345.904	-0.437895	0.144979	3.02039	0.00252446	0.0222758	-0.0497928	0.339	0.35	0.749115	1
ENSMUSG00000034342	12402	Cbl	147.212	0.398654	0.17061	-2.33664	0.0194578	0.0984092	0.123612	0.358	0.292	0.021679	1
ENSMUSG00000022637	208650	Cblb	241.644	-0.107128	0.140485	0.762556	0.445728	0.685858	0.0206041	0.091	0.103	0.738498	1
ENSMUSG00000020659	104836	Cbll1	132.709	-0.15036	0.176713	0.850869	0.394842	0.640835	-0.0197448	0.097	0.105	0.747393	1
ENSMUSG00000051483	12408	Cbr1	331.871	-0.174639	0.118135	1.47831	0.139325	0.355965	-0.069709	0.23	0.266	0.30759	1
ENSMUSG00000031641	234309	Cbr4	177.549	0.243425	0.15178	-1.6038	0.108759	0.305771	0.0882914	0.164	0.122	0.07957	1
ENSMUSG00000018666	12412	Cbx1	783.302	0.561769	0.10884	-5.16144	2.45061e-07	1.32807e-05	-0.53355	0.4	0.607	5.2513e-10	1.47026e-05
ENSMUSG00000029836	12417	Cbx3	201.059	-0.17723	0.166346	1.06543	0.286681	0.539266	-0.0433723	0.764	0.747	0.687501	1
ENSMUSG00000039989	12418	Cbx4	262.719	-0.41653	0.136563	3.0501	0.00228764	0.0206749	0.0260525	0.164	0.138	0.359586	1
ENSMUSG00000009575	12419	Cbx5	1815.02	0.125728	0.0763923	-1.64582	0.099801	0.289578	0.479663	0.818	0.641	1.29864e-11	3.63594e-07
ENSMUSG00000089715	494448	Cbx6	2850.39	0.217088	0.105739	-2.05306	0.0400672	0.161896	0.680885	0.697	0.451	2.19318e-17	6.14048e-13
ENSMUSG00000022428	73739	Cby1	244.926	0.0614655	0.146203	-0.420411	0.674185	0.839047	0.149689	0.333	0.274	0.0277841	1
ENSMUSG00000020074	67500	Ccar1	3113.91	0.279059	0.118703	-2.3509	0.018728	0.0958966	-0.00121284	0.448	0.432	0.603821	1
ENSMUSG00000039648	70266	Ccbl1	299.558	0.268877	0.14097	-1.90733	0.0564773	0.203367	0.167115	0.127	0.059	0.000161855	1
ENSMUSG00000063605	234582	Ccdc102a	217.149	0.25629	0.155527	-1.64788	0.0993776	0.288848	-0.140207	0.079	0.154	0.0080437	1
ENSMUSG00000028461	622404	Ccdc107	559.234	0.42645	0.12052	-3.53842	0.000402536	0.0054635	0.0905901	0.406	0.347	0.0854659	1
ENSMUSG00000042111	69668	Ccdc115	277.699	-0.270603	0.155576	1.73937	0.0819703	0.257135	0.0275241	0.267	0.263	0.751452	1
ENSMUSG00000020482	104479	Ccdc117	334.051	-0.165683	0.129135	1.28302	0.199486	0.437116	0.0183764	0.115	0.1	0.488897	1
ENSMUSG00000019659	72654	Ccdc12	795.032	0.425335	0.104762	-4.06	4.90729e-05	0.00102061	-0.0027448	0.588	0.595	0.77252	1
ENSMUSG00000007721	234388	Ccdc124	652.95	-0.232942	0.0853521	2.72919	0.00634902	0.0445122	0.104594	0.497	0.464	0.108993	1
ENSMUSG00000021578	67433	Ccdc127	523.089	-0.261549	0.125527	2.08361	0.0371959	0.153956	-0.0371561	0.291	0.279	0.898914	1
ENSMUSG00000029769	232664	Ccdc136	189.599	0.0135918	0.182495	-0.0744774	0.940631	0.973382	0.157781	0.17	0.101	0.00167674	1
ENSMUSG00000049957	67291	Ccdc137	301.238	0.178354	0.151426	-1.17783	0.238866	0.486288	-0.135994	0.024	0.102	0.000911942	1
ENSMUSG00000044033	545428	Ccdc141	678.961	-0.20718	0.109986	1.88369	0.0596075	0.210105	0.887015	0.927	0.53	1.24972e-33	3.49895e-29
ENSMUSG00000022035	67179	Ccdc25	916.658	0.477629	0.116866	-4.08698	4.37029e-05	0.000934636	-0.0449467	0.242	0.281	0.38205	1
ENSMUSG00000028795	66264	Ccdc28b	153.562	0.555719	0.176979	-3.14003	0.00168929	0.0163626	-0.0493378	0.248	0.29	0.344858	1
ENSMUSG00000039983	269336	Ccdc32	147.301	-0.016307	0.164623	0.0990565	0.921093	0.965271	0.0026041	0.133	0.129	0.911837	1
ENSMUSG00000027160	68201	Ccdc34	381.933	0.422866	0.143584	-2.94507	0.00322882	0.0268727	-0.555975	0.261	0.501	1.17463e-10	3.28872e-06
ENSMUSG00000020925	52715	Ccdc43	267.098	0.245729	0.132905	-1.84891	0.0644707	0.22007	-0.029636	0.158	0.186	0.445435	1
ENSMUSG00000078622	67163	Ccdc47	916.355	-0.291041	0.129503	2.24738	0.024616	0.11584	0.218065	0.485	0.419	0.00818271	1
ENSMUSG00000038127	67501	Ccdc50	872.941	-0.192824	0.0977688	1.97224	0.0485818	0.183672	-0.0443046	0.339	0.391	0.383208	1
ENSMUSG00000020056	67282	Ccdc53	332.801	0.0640062	0.138813	-0.461097	0.644729	0.821655	-0.210822	0.158	0.304	7.35532e-05	1
ENSMUSG00000075229	381045	Ccdc58	141.986	0.0809066	0.181344	-0.446149	0.65549	0.827985	-0.0166162	0.345	0.373	0.732625	1
ENSMUSG00000019897	52713	Ccdc59	264.182	0.0903885	0.156392	-0.577961	0.563291	0.772373	-0.19241	0.291	0.416	0.00118475	1
ENSMUSG00000048701	76551	Ccdc6	627.791	-0.0380606	0.0954484	0.398755	0.690073	0.847183	0.232328	0.352	0.268	0.00580211	1
ENSMUSG00000049305	72454	Ccdc71	302.248	-0.00412184	0.139693	0.0295065	0.976461	0.98973	0.0478418	0.145	0.141	0.745041	1
ENSMUSG00000030177	67200	Ccdc77	197.471	0.0263747	0.141802	-0.185997	0.852447	0.931692	0.0233998	0.133	0.12	0.582004	1
ENSMUSG00000041117	434130	Ccdc8	69.5491	-0.153482	0.211954	0.724131	0.468985	0.70292	0.132976	0.358	0.273	0.0104994	1
ENSMUSG00000022665	67896	Ccdc80	13500	0.643122	0.0971397	-6.62059	3.57771e-11	6.88745e-09	-0.791991	0.073	0.333	1.2908e-12	3.61399e-08
ENSMUSG00000024732	108673	Ccdc86	131.616	0.253653	0.159326	-1.59203	0.111377	0.310305	-0.0762542	0.109	0.145	0.179397	1
ENSMUSG00000032740	108686	Ccdc88a	865.534	0.202162	0.190427	-1.06162	0.288407	0.541282	0.0666409	0.448	0.409	0.173463	1
ENSMUSG00000030613	66365	Ccdc90b	160.983	-0.0258878	0.170437	0.151891	0.879273	0.944689	0.14456	0.442	0.358	0.012146	1
ENSMUSG00000002608	52132	Ccdc97	697.155	0.170893	0.0968602	-1.76432	0.0776773	0.248413	-0.00122645	0.097	0.105	0.780543	1
ENSMUSG00000029193	12425	Cckar	9.50515	-0.132062	0.0982734	1.34383	0.179005	0.411893	0.479308	0.2	0.002	3.77557e-188	1.05709e-183
ENSMUSG00000035385	20296	Ccl2	31.8636	-0.193674	0.224081	0.864302	0.387422	0.634078	-0.719561	0.018	0.106	0.000220508	1
ENSMUSG00000073888	20301	Ccl27a	117.164	0.231669	0.197688	-1.1719	0.241239	0.488684	0.223957	0.248	0.111	3.14036e-08	0.000879237
ENSMUSG00000000378	216527	Ccm2	311.347	0.16076	0.150814	-1.06595	0.286447	0.539027	-0.0830424	0.139	0.181	0.170342	1
ENSMUSG00000027715	12428	Ccna2	30.5558	0.301209	0.222787	-1.352	0.176374	0.408325	-0.543509	0.073	0.223	2.21634e-06	0.062053
ENSMUSG00000032218	12442	Ccnb2	14.8446	0.203853	0.176519	-1.15485	0.248153	0.496916	-0.440095	0.03	0.199	8.7462e-08	0.00244876
ENSMUSG00000028252	51813	Ccnc	177.206	-0.413595	0.167957	2.4625	0.0137971	0.0780735	-0.0101781	0.115	0.119	0.90071	1
ENSMUSG00000070348	12443	Ccnd1	809.005	-0.246042	0.124317	1.97915	0.0477995	0.181636	0.171904	0.345	0.194	3.10872e-06	0.087038
ENSMUSG00000000184	12444	Ccnd2	1709.86	0.0541757	0.080314	-0.674549	0.499962	0.724569	0.490214	0.788	0.704	9.23882e-10	2.58668e-05
ENSMUSG00000034165	12445	Ccnd3	727.836	-0.231854	0.100833	2.29939	0.0214825	0.105907	0.46506	0.897	0.739	1.64008e-13	4.59191e-09
ENSMUSG00000023572	17151	Ccndbp1	485.386	-0.00239105	0.110122	0.0217127	0.982677	0.992161	0.0113694	0.255	0.228	0.469244	1
ENSMUSG00000020326	12450	Ccng1	3874.44	-0.0529101	0.0965847	0.54781	0.583822	0.784727	0.981996	0.909	0.534	6.31724e-42	1.7687e-37
ENSMUSG00000029385	12452	Ccng2	228.935	-0.0537838	0.146039	0.368284	0.712662	0.861431	-0.218807	0.121	0.227	0.000895566	1
ENSMUSG00000021548	66671	Ccnh	229.764	-0.450622	0.169264	2.66225	0.00776203	0.051317	-0.147129	0.206	0.298	0.012416	1
ENSMUSG00000063015	12453	Ccni	3471.72	-0.0508172	0.101815	0.499112	0.617701	0.805733	0.33969	0.733	0.614	1.05728e-06	0.0296018
ENSMUSG00000044707	380694	Ccnjl	27.6698	0.118203	0.223844	-0.528061	0.597457	0.792695	0.150277	0.224	0.118	2.93169e-05	0.820815
ENSMUSG00000021258	12454	Ccnk	540.22	-0.246864	0.105939	2.33025	0.0197929	0.099524	-0.00959153	0.127	0.139	0.713828	1
ENSMUSG00000027829	56706	Ccnl1	1048.76	0.158343	0.0969978	-1.63244	0.102586	0.294684	-0.248862	0.333	0.444	0.00500712	1
ENSMUSG00000029068	56036	Ccnl2	1170.89	-0.00138675	0.0942413	0.0147149	0.98826	0.994897	-0.144792	0.321	0.408	0.0288161	1
ENSMUSG00000011960	12455	Ccnt1	463.012	0.298203	0.12221	-2.44008	0.014684	0.0816858	-0.0250576	0.315	0.321	0.968342	1
ENSMUSG00000026349	72949	Ccnt2	527.109	-0.103723	0.117444	0.883165	0.377147	0.624821	0.0970635	0.394	0.368	0.224422	1
ENSMUSG00000024286	67974	Ccny	886.295	-0.211167	0.103921	2.032	0.0421533	0.16777	0.205169	0.473	0.383	0.00298186	1
ENSMUSG00000034563	72278	Ccpg1	1382.51	-0.165373	0.103957	1.59078	0.111659	0.310688	0.0610502	0.145	0.101	0.0615701	1
ENSMUSG00000034108	12460	Ccs	416.046	0.223673	0.131926	-1.69544	0.0899918	0.272117	-0.0676572	0.17	0.239	0.0681893	1
ENSMUSG00000034024	12461	Cct2	701.285	-0.47427	0.114628	4.13747	3.5116e-05	0.000778524	-0.192919	0.655	0.696	0.00882379	1
ENSMUSG00000001416	12462	Cct3	1430.76	0.0627495	0.0900551	-0.69679	0.485934	0.715732	-0.184651	0.545	0.62	0.0150646	1
ENSMUSG00000007739	12464	Cct4	1710.2	0.0774363	0.0913355	-0.847823	0.396537	0.642523	-0.298356	0.661	0.749	0.000185354	1
ENSMUSG00000022234	12465	Cct5	1786.31	-0.159577	0.10072	1.58437	0.11311	0.313112	-0.409869	0.679	0.747	1.37797e-06	0.0385803
ENSMUSG00000030007	12468	Cct7	1714.92	-0.221842	0.0947767	2.34068	0.0192484	0.0977616	-0.23864	0.564	0.674	0.00088061	1
ENSMUSG00000025613	12469	Cct8	2112.66	0.00789995	0.0611423	-0.129206	0.897195	0.954583	-0.369773	0.564	0.693	4.85499e-06	0.13593
ENSMUSG00000029617	231874	Ccz1	461.08	-0.0356115	0.0999448	0.356312	0.721607	0.865735	-0.113088	0.236	0.293	0.0990691	1
ENSMUSG00000025510	12476	Cd151	1355.59	-0.328162	0.0782456	4.194	2.7408e-05	0.00064443	-0.155708	0.37	0.451	0.0555879	1
ENSMUSG00000019818	53599	Cd164	889.94	-0.475845	0.182013	2.61435	0.00893967	0.0565964	0.339774	0.752	0.618	3.66048e-06	0.102486
ENSMUSG00000028076	12479	Cd1d1	40.8145	0.0316343	0.221467	-0.14284	0.886417	0.94812	0.0897836	0.182	0.14	0.0923136	1
ENSMUSG00000022661	17470	Cd200	817.246	-0.340216	0.0997116	3.412	0.000644877	0.00786333	-0.283474	0.006	0.123	5.22242e-06	0.146217
ENSMUSG00000047139	12484	Cd24a	164.563	-1.19152	0.186472	6.3898	1.66107e-10	2.45947e-08	-0.190427	0.382	0.399	0.597302	1
ENSMUSG00000035914	102657	Cd276	223.679	-0.0349732	0.14506	0.241095	0.809482	0.912568	-0.0519893	0.079	0.125	0.0990436	1
ENSMUSG00000061665	12488	Cd2ap	666.345	-0.299179	0.145334	2.05856	0.0395368	0.160482	-0.270855	0.152	0.276	0.000173835	1
ENSMUSG00000042502	70233	Cd2bp2	932.757	0.106126	0.0975499	-1.08791	0.276633	0.528719	0.0387532	0.206	0.194	0.598019	1
ENSMUSG00000060703	66205	Cd302	188.82	-0.177649	0.164763	1.07821	0.280939	0.532507	-0.253532	0.018	0.159	8.75948e-07	0.0245248
ENSMUSG00000002308	54219	Cd320	227.085	0.103375	0.166247	-0.621817	0.534062	0.751654	-0.102683	0.097	0.172	0.0152133	1
ENSMUSG00000016494	12490	Cd34	3170.37	0.123606	0.0736274	-1.6788	0.0931903	0.278356	-0.514666	0.018	0.146	2.8911e-06	0.0809451
ENSMUSG00000002944	12491	Cd36	4255.75	-0.290922	0.101078	2.87818	0.00399973	0.031363	0.296677	0.642	0.44	1.70422e-07	0.00477146
ENSMUSG00000029084	12494	Cd38	227.791	-0.0730093	0.177516	0.411283	0.680865	0.841894	-0.321196	0.012	0.153	5.26514e-07	0.0147413
ENSMUSG00000047649	70333	Cd3eap	640.64	0.495441	0.117089	-4.23133	2.32314e-05	0.000568379	-0.0588562	0.133	0.178	0.153455	1
ENSMUSG00000005087	12505	Cd44	507.432	-0.051966	0.128449	0.404564	0.685798	0.844569	-0.17479	0.067	0.146	0.00446529	1
ENSMUSG00000055447	16423	Cd47	1453.28	-0.115543	0.0985546	1.17238	0.241046	0.488606	-0.353893	0.303	0.473	7.65214e-06	0.214245
ENSMUSG00000032679	12509	Cd59a	1747.4	0.154538	0.0989007	-1.56256	0.118157	0.321249	-0.268471	0.267	0.314	0.116408	1
ENSMUSG00000025351	12512	Cd63	2409.91	0.231446	0.0820377	-2.82122	0.0047842	0.035846	-1.31509	0.57	0.83	1.29421e-27	3.62354e-23
ENSMUSG00000037706	12520	Cd81	4219.57	-0.325021	0.0668474	4.86213	1.16132e-06	4.64643e-05	-0.184403	0.952	0.933	0.0560734	1
ENSMUSG00000027215	12521	Cd82	264.382	-0.47201	0.138353	3.41164	0.000645726	0.00786735	-0.229711	0.018	0.116	7.79823e-05	1
ENSMUSG00000030342	12527	Cd9	2453.58	-0.448899	0.0899866	4.9885	6.08486e-07	2.71396e-05	-0.56316	0.036	0.225	8.38992e-09	0.000234901
ENSMUSG00000027435	17064	Cd93	2266.1	-0.169449	0.102222	1.65766	0.0973862	0.28553	-0.855712	0.012	0.17	7.64331e-08	0.00213997
ENSMUSG00000035776	171486	Cd99l2	1063.78	-0.0321207	0.084347	0.380816	0.70334	0.855881	0.118983	0.291	0.236	0.0617835	1
ENSMUSG00000039128	98828	Cdc123	520.859	-0.145087	0.130975	1.10774	0.267972	0.520486	-0.104149	0.345	0.398	0.111026	1
ENSMUSG00000033102	218294	Cdc14b	406.146	-0.0655472	0.116366	0.563287	0.573239	0.778287	0.696045	0.618	0.245	4.82076e-33	1.34972e-28
ENSMUSG00000038416	69957	Cdc16	552.6	0.118166	0.109841	-1.07579	0.28202	0.533774	-0.323239	0.188	0.382	9.07222e-07	0.0254004
ENSMUSG00000006398	107995	Cdc20	41.7775	0.378984	0.221934	-1.70764	0.0877026	0.267951	-0.467935	0.03	0.154	8.64342e-06	0.241999
ENSMUSG00000024370	52563	Cdc23	306.639	-0.163847	0.105485	1.55327	0.120358	0.325141	0.102381	0.309	0.273	0.133753	1
ENSMUSG00000032477	12530	Cdc25a	201.291	0.373257	0.162358	-2.29898	0.0215064	0.105955	-0.0720912	0.085	0.143	0.0399132	1
ENSMUSG00000066149	66440	Cdc26	193.264	0.203944	0.138899	-1.46829	0.142024	0.359339	-0.270507	0.473	0.622	5.33716e-05	1
ENSMUSG00000020687	217232	Cdc27	453.965	-0.202694	0.155222	1.30583	0.19161	0.427374	-0.0416971	0.194	0.24	0.235251	1
ENSMUSG00000020307	216150	Cdc34	933.974	0.123101	0.11019	-1.11718	0.263918	0.516228	0.597559	0.642	0.351	1.43264e-21	4.01109e-17
ENSMUSG00000019471	12539	Cdc37	1730.35	-0.231576	0.0883578	2.62089	0.00876995	0.0559501	-0.254837	0.545	0.633	0.000601036	1
ENSMUSG00000024780	67072	Cdc37l1	484.154	0.0651685	0.125588	-0.518906	0.603826	0.796889	0.0758415	0.224	0.17	0.0670535	1
ENSMUSG00000038446	71713	Cdc40	316.263	-0.00540767	0.16245	0.0332882	0.973445	0.988579	-0.0657312	0.121	0.162	0.157188	1
ENSMUSG00000006699	12540	Cdc42	2995.49	-0.0662918	0.0721548	0.918745	0.358229	0.609127	-0.585714	0.83	0.92	7.69884e-15	2.15552e-10
ENSMUSG00000026490	226751	Cdc42bpa	775.193	-0.373796	0.105939	3.52841	0.000418064	0.00561379	0.124413	0.279	0.216	0.0387596	1
ENSMUSG00000021279	217866	Cdc42bpb	1558.85	-0.188305	0.0818266	2.30127	0.0213765	0.105556	0.0614324	0.23	0.183	0.109097	1
ENSMUSG00000045664	104252	Cdc42ep2	399.673	0.366173	0.136747	-2.67774	0.00741216	0.0497213	-0.154263	0.067	0.135	0.00895291	1
ENSMUSG00000036533	260409	Cdc42ep3	633.127	-0.114251	0.125146	0.91294	0.361274	0.612109	-0.443882	0.315	0.432	0.00057706	1
ENSMUSG00000041598	56699	Cdc42ep4	364.757	-0.174993	0.122875	1.42415	0.154403	0.37764	-0.184548	0.048	0.138	0.000845688	1
ENSMUSG00000063838	58804	Cdc42ep5	132.798	0.368733	0.186618	-1.97587	0.0481695	0.182446	-0.473577	0.006	0.23	1.40714e-11	3.93971e-07
ENSMUSG00000046722	57912	Cdc42se1	765.107	0.273775	0.107432	-2.54837	0.0108227	0.0650136	-0.266889	0.103	0.243	2.85796e-05	0.800171
ENSMUSG00000052298	72729	Cdc42se2	588.96	-0.119331	0.104624	1.14057	0.254049	0.504142	0.0222436	0.242	0.241	0.816761	1
ENSMUSG00000023932	71702	Cdc5l	681.146	0.145929	0.085932	-1.69819	0.0894725	0.271107	0.0530011	0.364	0.346	0.590473	1
ENSMUSG00000026361	214498	Cdc73	164.304	0.166292	0.163416	-1.0176	0.308869	0.562053	0.275643	0.424	0.284	6.08838e-06	0.170463
ENSMUSG00000023505	14793	Cdca3	12.7569	0.54426	0.211262	-2.57623	0.00998838	0.061467	-0.381778	0.061	0.197	7.23521e-06	0.202571
ENSMUSG00000047832	71963	Cdca4	81.5987	-0.186609	0.217524	0.857876	0.390961	0.637596	-0.0923368	0.055	0.126	0.00838694	1
ENSMUSG00000055612	66953	Cdca7	31.3677	-0.221701	0.22558	0.982803	0.325704	0.578907	-0.187448	0.036	0.135	0.000183729	1
ENSMUSG00000028873	52276	Cdca8	21.8598	0.590769	0.222025	-2.66083	0.00779485	0.051444	-0.519227	0.048	0.216	1.09403e-07	0.00306307
ENSMUSG00000031673	12552	Cdh11	78.1468	-0.14585	0.211322	0.690177	0.490083	0.718237	-0.0270577	0.273	0.194	0.0424672	1
ENSMUSG00000031841	12554	Cdh13	2320.66	-0.219481	0.098806	2.22133	0.0263284	0.121515	-0.180549	0.315	0.398	0.0383064	1
ENSMUSG00000024304	12558	Cdh2	430.613	-0.295098	0.137457	2.14684	0.0318062	0.139556	0.0370792	0.588	0.54	0.350381	1
ENSMUSG00000000305	12561	Cdh4	18.9071	0.19608	0.220556	-0.889023	0.373991	0.622468	0.265166	0.139	0.015	1.76657e-32	4.94604e-28
ENSMUSG00000031871	12562	Cdh5	1154.87	-1.18157	0.107372	11.0044	3.63806e-28	9.16791e-25	-0.589992	0.024	0.14	1.28987e-05	0.361136
ENSMUSG00000030682	52858	Cdipt	644.052	0.0784048	0.131895	-0.594447	0.552213	0.765234	-0.0395723	0.267	0.288	0.647685	1
ENSMUSG00000019942	12534	Cdk1	26.6772	0.494106	0.210025	-2.35261	0.0186423	0.0956448	-0.693773	0.03	0.244	1.75556e-10	4.91523e-06
ENSMUSG00000033862	234854	Cdk10	856.226	0.573902	0.106952	-5.36596	8.05188e-08	5.07268e-06	-0.00458009	0.097	0.101	0.890901	1
ENSMUSG00000029062	12537	Cdk11b	5555.85	0.505555	0.0990185	-5.10566	3.29648e-07	1.67821e-05	-0.122754	0.273	0.335	0.0992542	1
ENSMUSG00000003119	69131	Cdk12	334.189	-0.0402379	0.146014	0.275576	0.782874	0.899335	-0.0478045	0.273	0.273	0.841388	1
ENSMUSG00000041297	69562	Cdk13	506.419	-0.136998	0.138648	0.988105	0.323101	0.576572	-0.0204515	0.194	0.206	0.779042	1
ENSMUSG00000028926	18647	Cdk14	263.226	-0.0715861	0.162043	0.441773	0.658653	0.829894	0.354152	0.364	0.2	2.6092e-08	0.000730523
ENSMUSG00000031065	18555	Cdk16	1862.45	-0.00278406	0.0785449	0.0354455	0.971725	0.988062	0.492486	0.655	0.473	5.01173e-11	1.40318e-06
ENSMUSG00000020015	237459	Cdk17	349.845	-0.0446685	0.136763	0.326613	0.743961	0.878598	0.0548674	0.164	0.153	0.595587	1
ENSMUSG00000038481	78334	Cdk19	614.045	-0.130743	0.105988	1.23356	0.217367	0.458927	-0.111428	0.048	0.119	0.00531342	1
ENSMUSG00000025358	12566	Cdk2	219.028	-0.0830052	0.130266	0.6372	0.523994	0.743366	0.117022	0.145	0.122	0.260384	1
ENSMUSG00000029394	13445	Cdk2ap1	404.528	0.538178	0.135111	-3.98321	6.79897e-05	0.00133334	-0.0408888	0.218	0.234	0.621082	1
ENSMUSG00000024856	52004	Cdk2ap2	337.314	0.170673	0.149843	-1.13901	0.254697	0.504998	-0.151983	0.248	0.315	0.0524174	1
ENSMUSG00000006728	12567	Cdk4	762.395	0.0234916	0.0914046	-0.257007	0.797173	0.907226	-1.0249	0.497	0.787	4.34578e-27	1.21673e-22
ENSMUSG00000028969	12568	Cdk5	447.732	0.331574	0.12985	-2.55351	0.0106644	0.0644209	-0.101003	0.091	0.149	0.0364234	1
ENSMUSG00000018669	80280	Cdk5rap3	612.448	-0.078373	0.115167	0.680516	0.496178	0.721736	0.0335449	0.236	0.232	0.763729	1
ENSMUSG00000040274	12571	Cdk6	22.8171	0.0563783	0.225354	-0.250177	0.802451	0.909617	-0.240922	0.273	0.373	0.00474639	1
ENSMUSG00000069089	12572	Cdk7	366.131	-0.282689	0.124729	2.26643	0.0234248	0.112475	0.00122173	0.285	0.305	0.838541	1
ENSMUSG00000029635	264064	Cdk8	591.644	-0.253981	0.104516	2.43007	0.015096	0.0830914	0.096396	0.285	0.239	0.0922586	1
ENSMUSG00000009555	107951	Cdk9	1033.06	0.329733	0.104641	-3.15109	0.00162662	0.0159085	-0.130697	0.109	0.17	0.0293201	1
ENSMUSG00000006191	68916	Cdkal1	218.587	0.0226463	0.148806	-0.152187	0.879039	0.944572	0.148096	0.176	0.14	0.107672	1
ENSMUSG00000023067	12575	Cdkn1a	398.934	-0.0655486	0.132444	0.494915	0.62066	0.807738	0.176113	0.285	0.174	0.000125018	1
ENSMUSG00000003031	12576	Cdkn1b	501.32	-0.141426	0.133641	1.05825	0.289941	0.542631	0.0212642	0.206	0.202	0.831302	1
ENSMUSG00000037664	12577	Cdkn1c	697.982	-0.202076	0.118827	1.7006	0.0890186	0.270491	-1.56295	0.521	0.69	4.8401e-10	1.35513e-05
ENSMUSG00000038069	70925	Cdkn2aip	98.0824	-0.496736	0.200984	2.47152	0.0134538	0.0766184	0.0591986	0.133	0.098	0.126958	1
ENSMUSG00000020392	52626	Cdkn2aipnl	255.785	-0.0129838	0.147682	0.0879176	0.929942	0.968912	0.066695	0.224	0.206	0.381911	1
ENSMUSG00000028551	12580	Cdkn2c	107.95	-0.0807999	0.188843	0.427868	0.668747	0.835525	-0.162517	0.055	0.126	0.0059034	1
ENSMUSG00000066860	12581	Cdkn2d	173.716	-0.0804639	0.179447	0.448398	0.653866	0.8271	-0.0569709	0.339	0.299	0.415904	1
ENSMUSG00000038119	57810	Cdon	567.206	-0.153979	0.116581	1.32079	0.186572	0.421353	0.370855	0.4	0.171	4.4282e-15	1.23981e-10
ENSMUSG00000030878	12585	Cdr2	398.609	-0.00178046	0.122283	0.0145602	0.988383	0.994897	-0.153492	0.018	0.116	9.36807e-05	1
ENSMUSG00000050910	237988	Cdr2l	243.387	-0.139919	0.160269	0.873025	0.382649	0.630159	-0.136923	0.03	0.115	0.000717745	1
ENSMUSG00000058793	110911	Cds2	2327.41	-0.366685	0.0967237	3.79106	0.000150006	0.00254556	0.25048	0.339	0.191	4.37225e-07	0.0122414
ENSMUSG00000006585	67177	Cdt1	33.63	0.212049	0.225191	-0.941638	0.346378	0.597831	-0.147382	0.012	0.108	9.02042e-05	1
ENSMUSG00000032803	321022	Cdv3	1491.72	0.0787767	0.0741882	-1.06185	0.288304	0.541282	0.144077	0.673	0.622	0.0805147	1
ENSMUSG00000059288	12593	Cdyl	135.706	0.258541	0.167961	-1.53929	0.123733	0.330303	-0.0725622	0.182	0.219	0.256091	1
ENSMUSG00000056501	12608	Cebpb	341.699	0.442288	0.116879	-3.78413	0.000154244	0.00259418	-0.690241	0.03	0.226	2.5091e-09	7.02497e-05
ENSMUSG00000056216	12611	Cebpg	787.522	0.0421358	0.0865227	-0.486991	0.626265	0.811114	-0.0884075	0.164	0.228	0.063106	1
ENSMUSG00000024081	12607	Cebpz	695.36	0.271424	0.118541	-2.28971	0.0220379	0.107801	-0.0851907	0.2	0.257	0.106722	1
ENSMUSG00000005506	13046	Celf1	1944.56	0.279056	0.0923932	-3.02031	0.00252518	0.0222758	0.501468	0.788	0.631	9.70994e-12	2.71859e-07
ENSMUSG00000002107	14007	Celf2	2771.79	0.191141	0.0986263	-1.93804	0.0526186	0.193819	0.206715	0.788	0.68	0.00230758	1
ENSMUSG00000016028	12614	Celsr1	122.09	-0.430805	0.174445	2.46958	0.0135274	0.0768346	0.0687485	0.133	0.088	0.0403566	1
ENSMUSG00000060240	57754	Cend1	35.8517	-0.808914	0.219394	3.68704	0.000226874	0.00354373	0.137446	0.109	0.013	1.31456e-22	3.68051e-18
ENSMUSG00000029177	12615	Cenpa	359.23	0.24113	0.14595	-1.65214	0.0985056	0.287308	-0.763226	0.152	0.291	3.15409e-05	0.883082
ENSMUSG00000068267	12616	Cenpb	7115.39	0.584891	0.0656796	-8.90521	5.32844e-19	5.75471e-16	0.285871	0.436	0.28	1.14553e-06	0.0320725
ENSMUSG00000029253	12617	Cenpc1	95.3372	-0.722786	0.183788	3.93272	8.39901e-05	0.00159331	-0.137994	0.073	0.16	0.00285911	1
ENSMUSG00000045328	229841	Cenpe	26.478	0.523799	0.225559	-2.32223	0.0202206	0.101237	-0.309831	0.018	0.132	1.46004e-05	0.408781
ENSMUSG00000026605	108000	Cenpf	22.4921	0.476388	0.225562	-2.112	0.0346863	0.146756	-0.724779	0.03	0.193	9.97801e-08	0.00279364
ENSMUSG00000021714	60411	Cenpk	10.3276	0.362599	0.16047	-2.2596	0.0238459	0.113702	-0.13189	0.036	0.117	0.00144671	1
ENSMUSG00000021391	66336	Cenpp	17.208	0.0514728	0.22327	-0.230541	0.817671	0.916114	-0.098225	0.042	0.101	0.013866	1
ENSMUSG00000023919	83815	Cenpq	35.2758	-0.0471692	0.225291	0.20937	0.834159	0.923451	-0.140346	0.067	0.146	0.00417046	1
ENSMUSG00000036672	320394	Cenpt	155.401	0.288783	0.168211	-1.71679	0.0860167	0.265206	-0.164524	0.048	0.136	0.000963892	1
ENSMUSG00000075266	66311	Cenpw	10.1575	0.172013	0.173879	-0.989273	0.322529	0.575984	-0.289706	0.127	0.274	3.44127e-05	0.963485
ENSMUSG00000048799	225523	Cep120	579.399	0.108184	0.0873259	-1.23886	0.215398	0.456713	0.0379157	0.127	0.114	0.522515	1
ENSMUSG00000043987	214552	Cep164	444.178	0.43423	0.117396	-3.69884	0.000216589	0.00343542	0.0274988	0.176	0.198	0.582623	1
ENSMUSG00000057335	545389	Cep170	336.286	-0.0958566	0.160591	0.596899	0.550575	0.763708	-0.025333	0.194	0.225	0.434283	1
ENSMUSG00000019971	216274	Cep290	312.489	0.164196	0.185695	-0.884221	0.376577	0.624394	-0.092032	0.048	0.112	0.0123106	1
ENSMUSG00000033671	74081	Cep350	455.284	-0.0634758	0.111063	0.571531	0.56764	0.775424	0.0826328	0.17	0.12	0.0438139	1
ENSMUSG00000031922	74360	Cep57	245.691	-0.01261	0.157137	0.0802482	0.93604	0.971341	-0.06406	0.188	0.225	0.29128	1
ENSMUSG00000032534	28135	Cep63	861.05	0.18555	0.087174	-2.1285	0.0332957	0.143387	0.0580872	0.158	0.131	0.245189	1
ENSMUSG00000044066	216543	Cep68	469.343	-0.121737	0.110964	1.09709	0.272602	0.524595	0.0284887	0.145	0.126	0.422371	1
ENSMUSG00000022604	74201	Cep97	165.717	0.165309	0.154746	-1.06826	0.285403	0.537929	0.0717166	0.127	0.085	0.0499753	1
ENSMUSG00000040774	99712	Cept1	356.394	-0.227348	0.136484	1.66574	0.0957642	0.283136	-0.0300186	0.164	0.189	0.457597	1
ENSMUSG00000035891	223753	Cerk	510.328	0.232372	0.0954546	-2.43438	0.0149175	0.0824687	-0.00139331	0.085	0.105	0.458781	1
ENSMUSG00000031347	26370	Cetn2	394.754	0.334863	0.115156	-2.90791	0.00363856	0.0293101	-0.0578555	0.339	0.399	0.192364	1
ENSMUSG00000021537	12626	Cetn3	585.852	-0.0886131	0.138569	0.639486	0.522507	0.742312	-0.214838	0.648	0.712	0.0139145	1
ENSMUSG00000031954	23837	Cfdp1	885.075	0.158211	0.100656	-1.5718	0.115997	0.317903	-0.356661	0.485	0.633	5.36132e-06	0.150106
ENSMUSG00000026365	12628	Cfh	3460.99	-0.833961	0.165811	5.02957	4.91573e-07	2.32996e-05	-0.312048	0.006	0.11	1.91121e-05	0.535101
ENSMUSG00000056201	12631	Cfl1	4244.42	-0.0198306	0.0774602	0.25601	0.797943	0.9073	-0.896719	0.909	0.94	3.67356e-18	1.02852e-13
ENSMUSG00000062929	12632	Cfl2	1959.7	-0.161273	0.122126	1.32055	0.186653	0.421358	0.749365	0.988	0.838	1.4794e-31	4.14201e-27
ENSMUSG00000026031	12633	Cflar	1751.82	0.0580157	0.107657	-0.538892	0.589961	0.787657	0.0865181	0.345	0.325	0.233375	1
ENSMUSG00000054604	106143	Cggbp1	762.071	-0.12863	0.125485	1.02506	0.305334	0.558467	-0.0302915	0.491	0.463	0.94925	1
ENSMUSG00000032232	68178	Cgnl1	1935.51	-0.136746	0.0776246	1.76163	0.0781321	0.249179	-0.402408	0.03	0.18	7.90728e-07	0.0221388
ENSMUSG00000055128	68755	Cgrrf1	280.421	0.125025	0.131806	-0.948551	0.342849	0.59466	-0.0259718	0.103	0.142	0.194763	1
ENSMUSG00000050370	12642	Ch25h	10.5985	0.328775	0.187421	-1.75421	0.0793953	0.251985	-0.357095	0	0.1	1.97492e-05	0.552938
ENSMUSG00000020309	68044	Chac2	72.2742	-0.290523	0.222425	1.30616	0.191498	0.427309	0.02699	0.103	0.097	0.713212	1
ENSMUSG00000063787	66121	Chchd1	715.255	0.106621	0.102689	-1.03829	0.299134	0.551832	-0.0387554	0.691	0.687	0.751223	1
ENSMUSG00000049422	103172	Chchd10	4039.99	-0.0413955	0.0892118	0.464013	0.642638	0.820874	0.998689	0.994	0.615	5.17207e-38	1.44808e-33
ENSMUSG00000070493	14004	Chchd2	2952.77	0.483277	0.0825565	-5.8539	4.8018e-09	4.37369e-07	0.333041	1	0.992	2.97561e-16	8.33112e-12
ENSMUSG00000053768	66075	Chchd3	2229.56	-0.102562	0.0992033	1.03385	0.301205	0.554097	0.388474	0.848	0.65	1.45422e-09	4.07153e-05
ENSMUSG00000034203	72170	Chchd4	186.666	0.201094	0.151864	-1.32417	0.185446	0.420317	0.145333	0.388	0.339	0.0472007	1
ENSMUSG00000037938	66170	Chchd5	144.904	0.260803	0.179684	-1.45145	0.146653	0.366391	-0.120248	0.206	0.278	0.0427606	1
ENSMUSG00000030086	66098	Chchd6	90.7708	-0.253647	0.201658	1.25781	0.208461	0.448221	-0.052484	0.242	0.288	0.25603	1
ENSMUSG00000042198	66433	Chchd7	742.894	0.0467141	0.101171	-0.461735	0.644272	0.821434	0.429625	0.739	0.568	3.09644e-10	8.66941e-06
ENSMUSG00000023852	12648	Chd1	366.782	-0.0684077	0.147335	0.464302	0.642432	0.820729	-0.0981975	0.279	0.31	0.321016	1
ENSMUSG00000078671	244059	Chd2	1671.25	0.319193	0.0953251	-3.34847	0.000812602	0.00948035	-0.00317227	0.242	0.275	0.569587	1
ENSMUSG00000018474	216848	Chd3	1711.42	0.130067	0.0983957	-1.32188	0.186209	0.420975	0.474848	0.564	0.336	3.41398e-12	9.55845e-08
ENSMUSG00000063870	107932	Chd4	6943.75	0.477212	0.0836136	-5.70735	1.14751e-08	9.13175e-07	0.187555	0.697	0.586	0.00422156	1
ENSMUSG00000057133	71389	Chd6	1655.85	0.51926	0.0947587	-5.47982	4.25767e-08	2.89982e-06	-0.0167756	0.285	0.285	0.986612	1
ENSMUSG00000041235	320790	Chd7	1429.98	0.610517	0.104794	-5.82588	5.68121e-09	5.08283e-07	0.157881	0.285	0.243	0.0833572	1
ENSMUSG00000053754	67772	Chd8	1627.02	0.252287	0.0925688	-2.7254	0.00642236	0.0447287	0.0192919	0.248	0.262	0.935575	1
ENSMUSG00000056608	109151	Chd9	580.803	0.0284715	0.108178	-0.263192	0.792402	0.905187	-0.0209147	0.158	0.161	0.864629	1
ENSMUSG00000052488	27967	Cherp	531.251	-0.196276	0.106998	1.83439	0.0665956	0.22466	0.0233212	0.133	0.149	0.681435	1
ENSMUSG00000014668	231600	Chfr	135.923	-0.288804	0.174769	1.65249	0.0984346	0.287212	0.0902511	0.164	0.112	0.0319661	1
ENSMUSG00000031327	12212	Chic1	87.1724	0.0168066	0.182226	-0.0922294	0.926516	0.9674	0.108457	0.133	0.06	9.98419e-05	1
ENSMUSG00000029229	74277	Chic2	169.184	-0.0106692	0.178861	0.0596509	0.952434	0.978914	-0.0631435	0.43	0.465	0.351855	1
ENSMUSG00000025512	68038	Chid1	241.715	0.0133899	0.140076	-0.0955901	0.923846	0.966237	-0.0699752	0.194	0.229	0.267012	1
ENSMUSG00000026450	71884	Chit1	6.75507	0.0801832	0.150638	-0.532292	0.594523	0.790537	0.4627	0.17	0.009	1.87645e-70	5.25369e-66
ENSMUSG00000024843	12660	Chka	235.271	0.0873034	0.126817	-0.688419	0.491189	0.718953	0.00157269	0.121	0.118	0.897575	1
ENSMUSG00000025531	12662	Chm	142.532	-0.272573	0.162126	1.68124	0.0927161	0.277378	0.0778953	0.176	0.158	0.398122	1
ENSMUSG00000078185	12663	Chml	114.267	-0.412402	0.198089	2.0819	0.0373513	0.154388	0.259366	0.279	0.129	6.66864e-09	0.000186709
ENSMUSG00000000743	234852	Chmp1a	783.006	0.195748	0.1162	-1.68458	0.0920706	0.276321	0.0430024	0.364	0.334	0.290263	1
ENSMUSG00000033916	68953	Chmp2a	1529.22	0.0538363	0.0872609	-0.616958	0.537263	0.754123	-0.289459	0.515	0.662	3.19974e-05	0.895864
ENSMUSG00000004843	68942	Chmp2b	358.536	-0.3755	0.156463	2.39992	0.0163985	0.0881424	0.00793813	0.333	0.332	0.830681	1
ENSMUSG00000053119	66700	Chmp3	1260.6	-0.0380956	0.0777407	0.490034	0.62411	0.809834	0.0274875	0.406	0.383	0.408856	1
ENSMUSG00000038467	75608	Chmp4b	1552.1	-0.14557	0.0805467	1.80728	0.0707193	0.233342	-0.0770933	0.606	0.63	0.508867	1
ENSMUSG00000027536	66371	Chmp4c	57.2853	0.107892	0.210975	-0.511398	0.609072	0.800586	0.145281	0.127	0.037	3.21836e-09	9.01075e-05
ENSMUSG00000028419	76959	Chmp5	552.128	-0.184405	0.134725	1.36875	0.171077	0.400414	-0.192561	0.412	0.526	0.00596428	1
ENSMUSG00000025371	208092	Chmp6	76.09	-0.000561021	0.214629	0.00261391	0.997914	0.998981	-0.172782	0.133	0.257	0.000612269	1
ENSMUSG00000034190	105513	Chmp7	639.119	-0.0431959	0.116083	0.372114	0.709808	0.859891	0.00513407	0.2	0.198	0.854477	1
ENSMUSG00000056486	108699	Chn1	317.229	-0.216418	0.128015	1.69058	0.0909179	0.273786	-0.0930592	0.091	0.165	0.0143123	1
ENSMUSG00000001774	66917	Chordc1	508.642	0.132602	0.125183	-1.05926	0.28948	0.542355	-0.0383378	0.182	0.217	0.357663	1
ENSMUSG00000032997	74241	Chpf	384.201	0.121231	0.12499	-0.969928	0.332083	0.5848	-0.194867	0.133	0.194	0.0270707	1
ENSMUSG00000060002	212862	Chpt1	1350.3	-0.228388	0.144517	1.58035	0.114027	0.314384	0.716601	0.63	0.315	3.74618e-25	1.04886e-20
ENSMUSG00000068391	93696	Chrac1	350.28	0.100697	0.129088	-0.780062	0.435354	0.6768	0.158447	0.606	0.529	0.0116526	1
ENSMUSG00000045613	243764	Chrm2	611.058	0.57921	0.112248	-5.1601	2.46812e-07	1.33279e-05	0.523219	0.57	0.301	1.3219e-14	3.70106e-10
ENSMUSG00000034612	58250	Chst11	181.325	-0.391427	0.150441	2.60187	0.00927181	0.0580016	0.131262	0.109	0.061	0.00843014	1
ENSMUSG00000036599	59031	Chst12	228.307	-0.278141	0.1505	1.84811	0.0645866	0.220241	-0.105246	0.055	0.109	0.0248456	1
ENSMUSG00000074916	72136	Chst14	149.116	-0.107347	0.164568	0.652293	0.514212	0.735701	-0.0454082	0.097	0.112	0.506123	1
ENSMUSG00000032640	269941	Chsy1	281.493	0.149892	0.161639	-0.927326	0.353757	0.605232	0.672755	0.564	0.288	4.93747e-20	1.38239e-15
ENSMUSG00000046691	214987	Chtf8	585.363	-0.0676456	0.131129	0.515871	0.605945	0.798502	-0.132115	0.194	0.28	0.0198293	1
ENSMUSG00000025199	12675	Chuk	563.282	0.306061	0.103933	-2.94479	0.00323173	0.0268778	0.0340528	0.188	0.177	0.649624	1
ENSMUSG00000090258	211151	Churc1	504.943	0.141441	0.142414	-0.993166	0.320629	0.574151	0.254069	0.691	0.545	7.26489e-06	0.203402
ENSMUSG00000003662	26371	Ciao1	411.673	-0.263596	0.129779	2.03112	0.042243	0.167906	0.016759	0.121	0.133	0.766738	1
ENSMUSG00000031781	109006	Ciapin1	169.097	-0.187055	0.161915	1.15527	0.247981	0.496751	0.0379541	0.4	0.371	0.434909	1
ENSMUSG00000030538	23991	Cib1	226.294	0.495223	0.149777	-3.30641	0.000944992	0.0106647	-0.184705	0.158	0.26	0.00275954	1
ENSMUSG00000037493	56506	Cib2	62.538	-0.241265	0.194976	1.2374	0.215937	0.45747	0.0412606	0.115	0.092	0.315893	1
ENSMUSG00000005442	71722	Cic	1256.7	-0.129781	0.0923105	1.40592	0.159749	0.385037	0.293748	0.327	0.185	5.11788e-07	0.014329
ENSMUSG00000024526	12683	Cidea	93.5416	-0.296031	0.181339	1.63247	0.102581	0.294684	0.293221	0.236	0.047	4.43988e-27	1.24308e-22
ENSMUSG00000021276	67236	Cinp	268.771	0.217964	0.127129	-1.71451	0.0864357	0.266118	-0.0709737	0.145	0.199	0.109402	1
ENSMUSG00000041777	66935	Cir1	561.914	0.166873	0.134721	-1.23866	0.21547	0.456713	0.0321655	0.309	0.301	0.696478	1
ENSMUSG00000045193	12696	Cirbp	629.203	-0.166041	0.109255	1.51975	0.128574	0.338762	0.340825	0.63	0.462	5.14181e-08	0.00143961
ENSMUSG00000041438	21771	Cirh1a	255.876	-0.084484	0.124207	0.68019	0.496384	0.721736	-0.0639202	0.073	0.124	0.0567089	1
ENSMUSG00000037710	52637	Cisd1	1295.81	-0.0107376	0.104433	0.102818	0.918107	0.963666	0.552516	0.885	0.638	5.74987e-16	1.60985e-11
ENSMUSG00000028165	67006	Cisd2	834.8	0.0698048	0.109178	-0.639365	0.522585	0.742342	0.147753	0.552	0.505	0.0585403	1
ENSMUSG00000078695	217149	Cisd3	593.892	0.233684	0.125789	-1.85774	0.0632053	0.217741	0.308008	0.424	0.215	4.66032e-11	1.3048e-06
ENSMUSG00000032578	12700	Cish	272.358	0.161845	0.176479	-0.917079	0.359101	0.609958	0.107474	0.182	0.142	0.117191	1
ENSMUSG00000051159	12705	Cited1	11.6882	0.191292	0.196848	-0.971779	0.33116	0.584029	0.654035	0.588	0.4	2.34211e-08	0.000655744
ENSMUSG00000039910	17684	Cited2	243.811	-0.363125	0.115556	3.14241	0.00167561	0.0162718	-0.0446884	0.479	0.407	0.107216	1
ENSMUSG00000070803	56222	Cited4	238.776	-0.149688	0.165099	0.906654	0.36459	0.615397	-0.142099	0.091	0.159	0.0164652	1
ENSMUSG00000039205	68379	Ciz1	1001.08	0.21162	0.0847568	-2.49679	0.0125323	0.0728522	0.0548139	0.139	0.122	0.434574	1
ENSMUSG00000037725	80986	Ckap2	9.28062	0.0296601	0.174202	-0.170263	0.864803	0.937671	-0.176064	0.03	0.112	0.000814676	1
ENSMUSG00000048327	70466	Ckap2l	23.1452	0.40032	0.21837	-1.83322	0.0667696	0.224946	-0.312694	0.018	0.145	3.85367e-06	0.107895
ENSMUSG00000046841	216197	Ckap4	1285.12	0.116849	0.0993909	-1.17565	0.239735	0.487203	-0.502476	0.624	0.721	6.62097e-06	0.185374
ENSMUSG00000040549	75786	Ckap5	472.416	0.00855065	0.101457	-0.0842783	0.932835	0.970437	-0.110054	0.218	0.249	0.290494	1
ENSMUSG00000001270	12709	Ckb	1437.06	0.00289385	0.129226	-0.0223937	0.982134	0.991969	0.0990589	0.63	0.476	0.00266656	1
ENSMUSG00000054400	75458	Cklf	43.6467	0.188155	0.22553	-0.834277	0.404125	0.649395	-0.158221	0.018	0.119	7.42572e-05	1
ENSMUSG00000030399	12715	Ckm	2075.69	-0.432797	0.132272	3.27201	0.00106786	0.0117255	-0.583037	0.788	0.668	0.130384	1
ENSMUSG00000021622	76722	Ckmt2	7976.87	-0.0252921	0.114389	0.221105	0.82501	0.91983	-0.141949	0.03	0.101	0.0027954	1
ENSMUSG00000028044	54124	Cks1b	129.752	0.24245	0.177238	-1.36793	0.171334	0.400637	-0.783623	0.345	0.631	1.12477e-15	3.14912e-11
ENSMUSG00000062248	66197	Cks2	12.6717	0.442881	0.205362	-2.15659	0.0310377	0.137219	-1.10043	0.158	0.387	2.77649e-10	7.77362e-06
ENSMUSG00000064302	76707	Clasp1	2549.02	-0.00632316	0.0890676	0.0709928	0.943404	0.974867	0.625427	0.758	0.506	3.19213e-17	8.93732e-13
ENSMUSG00000033392	76499	Clasp2	1215.34	-0.0575238	0.0956311	0.601517	0.547496	0.761418	0.115713	0.236	0.168	0.0169173	1
ENSMUSG00000061028	53609	Clasrp	876.648	0.420721	0.0980354	-4.29152	1.77453e-05	0.000455781	0.025099	0.115	0.104	0.595669	1
ENSMUSG00000027884	229725	Clcc1	222.408	-0.406689	0.146264	2.78051	0.00542738	0.0395479	-0.0633395	0.133	0.167	0.247247	1
ENSMUSG00000004319	12725	Clcn3	554.154	-0.00338708	0.106507	0.0318015	0.97463	0.989134	0.225057	0.364	0.286	0.00558176	1
ENSMUSG00000004317	12728	Clcn5	17.8061	-0.266611	0.212743	1.25321	0.210131	0.450408	-0.262853	0.194	0.333	0.000142499	1
ENSMUSG00000046798	64945	Cldn12	261.418	-0.203578	0.153076	1.32991	0.183547	0.417958	0.0500197	0.115	0.085	0.165472	1
ENSMUSG00000045930	66864	Clec14a	539.264	-0.330014	0.104619	3.15443	0.00160813	0.0157684	-0.340683	0.024	0.109	0.000400308	1
ENSMUSG00000068663	74374	Clec16a	720.407	0.0798422	0.104123	-0.766804	0.443198	0.683442	0.174773	0.176	0.082	1.24677e-05	0.349071
ENSMUSG00000007041	114584	Clic1	1519.96	0.0525943	0.0931579	-0.564571	0.572366	0.777975	-0.401665	0.739	0.843	1.33795e-05	0.374599
ENSMUSG00000037242	29876	Clic4	3463.28	-0.319588	0.0851229	3.75442	0.000173741	0.00286786	0.0851021	0.77	0.694	0.205896	1
ENSMUSG00000023959	224796	Clic5	1553.4	-0.413335	0.0967849	4.27065	1.94904e-05	0.000489526	0.820329	0.588	0.161	3.37129e-53	9.43894e-49
ENSMUSG00000006169	216705	Clint1	475.943	-0.151893	0.131739	1.15299	0.248916	0.498047	-0.0709749	0.321	0.379	0.230028	1
ENSMUSG00000049550	56430	Clip1	2453.36	0.0529774	0.0759448	-0.697577	0.485441	0.715374	0.255031	0.412	0.302	0.000421398	1
ENSMUSG00000013921	76686	Clip3	744.637	-0.596853	0.118093	5.05409	4.32442e-07	2.08898e-05	0.159092	0.212	0.12	0.00027099	1
ENSMUSG00000024059	78785	Clip4	3057.87	-0.0311124	0.110833	0.280714	0.778929	0.897258	0.260646	0.261	0.159	5.56883e-05	1
ENSMUSG00000026034	12747	Clk1	3169.19	-0.224366	0.101563	2.20913	0.0271653	0.124316	-0.0560588	0.467	0.481	0.529355	1
ENSMUSG00000068917	12748	Clk2	801.852	0.205013	0.0968708	-2.11636	0.0343145	0.146233	0.0415203	0.109	0.095	0.486177	1
ENSMUSG00000032316	102414	Clk3	1423.93	0.373377	0.094289	-3.95992	7.49744e-05	0.00144593	0.241112	0.303	0.203	0.000309058	1
ENSMUSG00000020385	12750	Clk4	1165.56	0.227985	0.106897	-2.13274	0.0329458	0.142617	0.116478	0.297	0.261	0.139878	1
ENSMUSG00000032245	76524	Cln6	221.434	0.0926313	0.154976	-0.597712	0.550032	0.763331	-0.0405803	0.085	0.126	0.135922	1
ENSMUSG00000026317	26889	Cln8	220.414	-0.0490947	0.145307	0.33787	0.735461	0.874228	0.0180877	0.145	0.123	0.394546	1
ENSMUSG00000025439	12729	Clns1a	351.951	0.0267049	0.109337	-0.244243	0.807042	0.91169	-0.176204	0.242	0.327	0.0121002	1
ENSMUSG00000029238	12753	Clock	458.388	-0.115229	0.125184	0.920475	0.357325	0.608214	0.201069	0.37	0.261	0.000466463	1
ENSMUSG00000001829	20480	Clpb	494.92	-0.194756	0.113812	1.71121	0.0870416	0.267367	0.0261734	0.206	0.195	0.601604	1
ENSMUSG00000002660	53895	Clpp	788.578	0.229841	0.118525	-1.93917	0.0524801	0.193489	-0.00753479	0.394	0.405	0.916607	1
ENSMUSG00000002981	56457	Clptm1	956.768	-0.0930988	0.10703	0.869838	0.384389	0.631549	0.0132312	0.315	0.326	0.92659	1
ENSMUSG00000021610	218335	Clptm1l	909.415	0.0682813	0.113738	-0.60034	0.548279	0.762017	-0.00371703	0.339	0.35	0.893941	1
ENSMUSG00000015357	270166	Clpx	435.758	0.00849928	0.118663	-0.0716257	0.9429	0.974547	0.206226	0.291	0.205	0.00168698	1
ENSMUSG00000039953	65945	Clstn1	733.179	-0.385038	0.10703	3.59749	0.000321304	0.00461359	0.33452	0.364	0.17	7.39136e-12	2.06943e-07
ENSMUSG00000028478	12757	Clta	1235.75	0.00953905	0.0813353	-0.117281	0.906638	0.959701	-0.644402	0.715	0.808	1.06924e-10	2.99366e-06
ENSMUSG00000047547	74325	Cltb	1544.13	-0.148855	0.0676349	2.20086	0.0277456	0.126322	0.0348938	0.388	0.382	0.602421	1
ENSMUSG00000047126	67300	Cltc	2222.58	-0.171101	0.0992812	1.7234	0.0848158	0.262575	0.158645	0.727	0.664	0.0213543	1
ENSMUSG00000022037	12759	Clu	18174.8	-0.0587082	0.108763	0.539782	0.589347	0.787354	0.285382	0.224	0.218	0.761567	1
ENSMUSG00000014232	76779	Cluap1	258.225	0.159049	0.149423	-1.06442	0.28714	0.539851	-0.0230768	0.079	0.102	0.351181	1
ENSMUSG00000025545	69634	Clybl	643.001	0.0999512	0.109653	-0.91152	0.362021	0.612689	0.117024	0.333	0.25	0.0143174	1
ENSMUSG00000030282	12764	Cmas	491.123	-0.0627771	0.103323	0.607584	0.543463	0.758461	-0.190506	0.297	0.433	0.00164186	1
ENSMUSG00000022235	69574	Cmbl	196.34	-0.0284372	0.147019	0.193425	0.846626	0.929487	-0.0424569	0.079	0.109	0.225553	1
ENSMUSG00000039163	67899	Cmc1	224.275	0.0275601	0.148705	-0.185334	0.852967	0.931723	0.13109	0.376	0.326	0.077471	1
ENSMUSG00000028719	66588	Cmpk1	439.428	0.0836871	0.138197	-0.605564	0.544804	0.759421	-0.20221	0.412	0.496	0.0139806	1
ENSMUSG00000031875	68119	Cmtm3	564.703	0.0470719	0.107966	-0.43599	0.662844	0.832118	-0.664508	0.121	0.38	1.10879e-12	3.1044e-08
ENSMUSG00000051578	97487	Cmtm4	238.783	-0.362767	0.150537	2.40982	0.0159604	0.0866191	0.0713273	0.158	0.113	0.0617807	1
ENSMUSG00000032434	67213	Cmtm6	319.915	-0.301917	0.165892	1.81997	0.068764	0.22972	0.0162584	0.139	0.146	0.943065	1
ENSMUSG00000032436	102545	Cmtm7	115.114	-0.0664291	0.200224	0.331774	0.74006	0.87625	-0.413535	0.085	0.277	3.47078e-08	0.000971749
ENSMUSG00000047419	76469	Cmya5	4698.85	-0.134842	0.0782264	1.72374	0.0847549	0.26244	0.849503	0.57	0.207	7.0922e-36	1.98567e-31
ENSMUSG00000030057	12785	Cnbp	3447.8	0.0336853	0.0789186	-0.426836	0.669499	0.836044	-0.282127	0.782	0.845	0.000607962	1
ENSMUSG00000024644	66054	Cndp2	570.407	0.216197	0.108074	-2.00045	0.0454513	0.176076	0.00874762	0.164	0.149	0.583399	1
ENSMUSG00000062169	98417	Cnih4	361.768	-0.130284	0.128514	1.01377	0.310693	0.563635	-0.175294	0.394	0.489	0.0105167	1
ENSMUSG00000001349	12797	Cnn1	280.364	-0.205786	0.159601	1.28938	0.197267	0.434216	0.50622	0.655	0.354	1.19836e-15	3.35517e-11
ENSMUSG00000004665	12798	Cnn2	1191.4	0.11336	0.0786758	-1.44084	0.149629	0.371069	-0.346144	0.63	0.686	0.00126267	1
ENSMUSG00000053931	71994	Cnn3	1390.63	-0.470532	0.101743	4.62472	3.75104e-06	0.000126881	-0.962476	0.364	0.611	1.56021e-15	4.36828e-11
ENSMUSG00000001138	94218	Cnnm3	264.023	-0.280606	0.147798	1.89858	0.0576191	0.205812	0.0887631	0.115	0.07	0.0179552	1
ENSMUSG00000036550	234594	Cnot1	948.118	-0.0683747	0.0890357	0.767947	0.442519	0.682673	0.167436	0.412	0.36	0.0663235	1
ENSMUSG00000056167	78893	Cnot10	537.907	0.24633	0.122306	-2.01406	0.0440037	0.172473	-0.0810965	0.067	0.131	0.0176066	1
ENSMUSG00000020166	72068	Cnot2	593.606	-0.152336	0.0975236	1.56204	0.118278	0.321315	0.0449908	0.261	0.277	0.980941	1
ENSMUSG00000035632	232791	Cnot3	545.192	0.134739	0.135849	-0.991831	0.32128	0.574746	-0.0928421	0.152	0.201	0.115217	1
ENSMUSG00000038784	53621	Cnot4	572.191	-0.00809697	0.153171	0.0528623	0.957842	0.980938	0.0202879	0.358	0.344	0.700195	1
ENSMUSG00000020362	104625	Cnot6	236.508	0.0796677	0.132393	-0.601754	0.547338	0.761339	-0.0472557	0.558	0.566	0.651533	1
ENSMUSG00000034724	231464	Cnot6l	157.543	-0.331295	0.183218	1.80821	0.0705743	0.233039	-0.0421381	0.285	0.345	0.212346	1
ENSMUSG00000031601	18983	Cnot7	373.307	-0.256823	0.147704	1.73877	0.0820751	0.257293	0.186485	0.521	0.449	0.0149647	1
ENSMUSG00000020515	69125	Cnot8	583.187	0.199807	0.112745	-1.7722	0.0763608	0.245703	-0.0204054	0.261	0.268	0.801308	1
ENSMUSG00000025381	56530	Cnpy2	465.661	0.26518	0.134461	-1.97217	0.0485905	0.183672	-0.580952	0.558	0.732	1.83782e-11	5.14552e-07
ENSMUSG00000023973	72029	Cnpy3	451.301	-0.0552423	0.127622	0.432859	0.665118	0.8333	-0.191898	0.121	0.224	0.00132597	1
ENSMUSG00000036968	66455	Cnpy4	281.926	0.0568775	0.132849	-0.428136	0.668552	0.835525	-0.106383	0.036	0.102	0.00638473	1
ENSMUSG00000044629	380686	Cnrip1	141.55	-0.178416	0.16585	1.07577	0.282032	0.533774	-0.0254156	0.176	0.166	0.85745	1
ENSMUSG00000038949	226744	Cnst	772.193	0.0591321	0.088918	-0.665018	0.506039	0.729341	0.191802	0.218	0.123	0.000129909	1
ENSMUSG00000028444	12804	Cntfr	807.845	0.0961813	0.0851303	-1.12981	0.258555	0.509561	0.158107	0.182	0.089	4.83324e-05	1
ENSMUSG00000038070	338349	Cntln	187.286	-0.335772	0.179811	1.86736	0.0618511	0.215085	-0.213459	0.042	0.171	1.55881e-05	0.436436
ENSMUSG00000001755	71743	Coasy	205.377	0.166928	0.154902	-1.07763	0.281197	0.532662	0.010643	0.109	0.12	0.728442	1
ENSMUSG00000020173	12808	Cobl	141.8	-0.243885	0.164522	1.48239	0.138236	0.354199	0.0382221	0.182	0.158	0.354894	1
ENSMUSG00000034903	319876	Cobll1	650.265	0.13358	0.132326	-1.00948	0.312746	0.5653	-0.0267918	0.073	0.115	0.108193	1
ENSMUSG00000031753	102339	Cog4	682.514	0.162544	0.101665	-1.59881	0.109862	0.307841	0.0107076	0.176	0.17	0.76595	1
ENSMUSG00000027742	67542	Cog6	149.119	-0.0998669	0.168388	0.593077	0.55313	0.765701	0.101444	0.291	0.228	0.0492596	1
ENSMUSG00000031916	97484	Cog8	201.848	0.0923162	0.180867	-0.51041	0.609764	0.801011	-0.00200124	0.236	0.248	0.939021	1
ENSMUSG00000032332	12816	Col12a1	134.207	-0.842151	0.192859	4.36666	1.2616e-05	0.000347458	-0.0599415	0.109	0.153	0.142446	1
ENSMUSG00000022371	12818	Col14a1	1355.63	-0.299018	0.0865055	3.45664	0.000546964	0.006938	-0.782783	0.036	0.244	5.16827e-10	1.44701e-05
ENSMUSG00000040690	107581	Col16a1	1335.4	0.0397678	0.122491	-0.324658	0.74544	0.879447	-0.238755	0.024	0.127	7.10448e-05	1
ENSMUSG00000001435	12822	Col18a1	827.559	-0.448052	0.118011	3.79669	0.000146639	0.00251097	-0.326314	0.145	0.196	0.0556367	1
ENSMUSG00000001506	12842	Col1a1	8715.82	0.0548586	0.0790597	-0.693888	0.487752	0.716184	-3.37691	0.224	0.476	1.37232e-13	3.84223e-09
ENSMUSG00000029661	12843	Col1a2	2826.52	-0.285449	0.108603	2.62836	0.00857973	0.0550384	-2.71772	0.473	0.513	0.000134153	1
ENSMUSG00000026043	12825	Col3a1	12503.5	-0.0174302	0.0716567	0.243247	0.807814	0.911708	-3.28552	0.291	0.521	1.05929e-13	2.96579e-09
ENSMUSG00000031502	12826	Col4a1	4740.18	-0.010752	0.0700099	0.153578	0.877942	0.94393	-0.597187	0.63	0.618	0.0221048	1
ENSMUSG00000031503	12827	Col4a2	3600.34	0.0960186	0.0689347	-1.39289	0.163652	0.39046	-0.101789	0.703	0.61	0.143783	1
ENSMUSG00000021669	68018	Col4a3bp	552.472	-0.0582886	0.1194	0.488177	0.625424	0.810666	0.102057	0.212	0.176	0.161663	1
ENSMUSG00000031274	12830	Col4a5	1089.1	-0.0726258	0.10206	0.7116	0.476713	0.708942	0.4837	0.606	0.362	4.82291e-13	1.35032e-08
ENSMUSG00000031273	94216	Col4a6	497.78	-0.0346092	0.11936	0.289956	0.77185	0.893118	0.342395	0.279	0.101	5.31058e-14	1.48686e-09
ENSMUSG00000026837	12831	Col5a1	2255.21	0.111626	0.0759502	-1.46973	0.141635	0.358653	-1.01588	0.042	0.336	1.68691e-15	4.723e-11
ENSMUSG00000026042	12832	Col5a2	1455.7	0.0125737	0.100558	-0.125039	0.900492	0.956355	-0.967475	0.109	0.366	6.36336e-13	1.78161e-08
ENSMUSG00000001119	12833	Col6a1	1577.8	0.0649486	0.0711985	-0.912219	0.361654	0.612409	-1.05262	0.055	0.315	3.19373e-13	8.9418e-09
ENSMUSG00000020241	12834	Col6a2	2983.02	-0.07561	0.0683729	1.10585	0.268793	0.521045	-0.549516	0.267	0.391	0.00011315	1
ENSMUSG00000048126	12835	Col6a3	1306.9	0.0647677	0.0992555	-0.652535	0.514056	0.735675	-0.613146	0.061	0.243	2.79113e-08	0.000781461
ENSMUSG00000043719	245026	Col6a6	1087.56	0.709111	0.140902	-5.03265	4.83757e-07	2.30013e-05	-0.0752278	0.103	0.12	0.497441	1
ENSMUSG00000036103	140792	Colec12	522.046	0.00222217	0.127297	-0.0174566	0.986072	0.993669	-0.0638547	0.139	0.151	0.67969	1
[truncated: 6,069 more rows]

## Sheet: Supplementary Data 6
Supplementary Data 6: GO-term analysis using PANTHER of upregulated genes in whole-tissue RNA-seq of the DelB SAN that are PCM enriched
[truncated: 86 more rows]

[truncated: 12 more sheets: Supplementary Data 7, Supplementary Data 8, Supplementary Data 9, Supplementary Data10, Supplementary Data 11, Supplementary Data 12, Supplementary Data 13, Supplementary Data 14, Supplementary Data 15, Supplementary Data 16, Supplementary Data 17, Supplementary Data 18]
