# Supplementary material for: TAD boundary deletion causes PITX2-related cardiac electrical and structural defects
Source: Nat Commun. 2024 Apr 20;15:3380. doi: 10.1038/s41467-024-47739-x (PMC11032321; doi:10.1038/s41467-024-47739-x)
Supplement: Supplementary file 6 — Source Data [file 41467_2024_47739_MOESM6_ESM.xlsx]

## Sheet: Figure 1.e
Sex	Genotype		RR interval (s)	Heart rate variarion SDNN	Arrhythmia duration (ms)			No atrial arrhythmia	atrial arrhythmia			No ASD	ASD
M	delB_HOM		0.1586	RRsd (s)	0		WT	20	5		WT	10	0
M	delB_HOM		0.1859	0.030587	93		delB_HOM	4	11		delB_HOM	7	5
M	delB_HOM		0.1341	0.003175	0
M	delB_HOM		0.2079	0.002744	73.3
M	delB_HOM		0.1382	0.031774	112.1
M	delB_HOM		0.1945	0.002356	15
M	delB_HOM		0.28	0.003708	25.3
M	delB_HOM		0.1823	0.010504	325
F	delB_HOM		0.1728	0.04653	648
F	delB_HOM		0.1456	0.016734	66.7
F	delB_HOM		0.219	0.015018	40
F	delB_HOM		0.2071	0.03379	0
F	delB_HOM		0.1635	0.086359	31.2
F	delB_HOM		0.1764	0.005941	21
F	delB_HOM		0.159	0.009844	0
F	delB_HOM		0.129	0.015344	696.9
M	WT		0.1274	0.0011998	3.75
M	WT		0.1171	0.002135	0
M	WT		0.1495	0.002308	0
M	WT		0.1638	0.002818	0
M	WT		0.1403	0.003961	0
M	WT		0.1397	0.00404	0
M	WT		0.132	0.002916	0
M	WT		0.1366	0.002353	0
M	WT		0.1498	0.003485	15.557
M	WT		0.1321	0.005523	0
M	WT		0.1262	0.003112	0
M	WT		0.1296	0.004051	15.74
M	WT		0.1229	0.002916	0
M	WT		0.1322	0.003997	0
F	WT		0.1223	0.003567	0
F	WT		0.1344	0.00441	1.07
F	WT		0.1334	0.001953	0
F	WT		0.143	0.003335	0
F	WT		0.1203	0.003483	0
F	WT		0.1322	0.002353	0
F	WT		0.1328	0.001156	4.2
F	WT		0.1178	0.00218	0
F	WT		0.1536	0.001369	0
F	WT		0.1301	0.004283	0
F	WT			0.004364	0

## Sheet: Figure 4.a 
qPCR Foldchange
	Left atria										Right atria										Ventricles
gene	DelB_HOM									wt avg	DelB_HOM									wt avg	DelB_HOM							wt avg
Ap1ar	0.694265	0.807499	0.877769	1.09863	0.876696	0.890496	0.965268	0.947031	1.57392	1	1.09501	0.986059	1.16641	0.643798	1.02264	0.585848	0.987432	0.596114	0.731235	1	0.632059	0.475575	0.495729	0.492874	0.339584	0.272608	0.447355	1
Fam241a	0.914594	0.534897	0.806429	1.04999	1.78474	0.868319	0.768523	0.683092	1.1548	1	1.16095	0.75038	0.686262	0.730652	0.238286	0.525861	0.829066	0.711258	1.04674	1	0.506378	0.68785	0.712438	1.04146	1.44487	0.703812	0.461513	1
Camk2d	1.05149	0.790085	0.903737	0.891681	0.870726	0.562246	1.0643	0.790687	0.728411	1	1.30369	0.930146	0.916064	0.961789	1.01407	0.666935	0.697245	1.59286	0.950721	1	1.3894	0.885678	0.974802	1.20903	0.783316	0.836181	1.11455	1
Ank2	0.710084	0.985733	0.754168	1.1995	1.13079	1.05337	1.05017	0.88034	1.51486	1	1.28942	0.97323	1.18215	0.466418	1.16116	0.82444	1.04046	0.546445	0.53351	1	0.291572	0.317756	0.305475	0.232365	0.236246	0.219843	0.294931	1
Enpep	1.07324	0.807123	0.899422	0.854308	0.914233	0.653498	1.06433	1.48415	1.96146	1	1.08167	1.20194	1.03329	0.726319	0.951425	0.383089	0.769624	0.340587	0.549362	1	0.457608	0.464056	0.519469	0.509529	0.551907	0.534091	0.370552	1
Larp7	0.582286	1.03275	0.774819	0.934793	1.18411	1.0423	0.894653	0.697878	0.953021	1	1.08401	1.07114	1.1248	1.48043	0.955794	0.437997	0.941758	1.87197	0.712012	1	1.09585	0.96296	0.9441	0.934549	0.694078	0.776772	1.11334	1
Tifa	0.664294	0.771363	0.697234	0.895253	0.87638	0.880026	0.850198	0.642993	1.29555	1	0.694603	0.936542	0.684983	0.597946	0.748	0.291049	0.629083	0.653306	0.807419	1	1.37408	0.709508	1.02785	1.27846	0.619498	0.5799	0.644776	1
Pitx2	0.677546	0.88292	0.712874	1.09594	1.1538	1.15564	1.23592	1.54108	2.33683	1	5.26279	2.35626	5.76389	1.23586	4.17658	2.81064	5.65419	7.27441	3.45355	1	0.217537	0.370101	0.358668	0.0770466	0.157199	0.256419	0.330333	1

## Sheet: Figure 4e
hiPS_PCM		hiPS_VCM
WT	CTCF -/-	WT	CTCF -/-
13.5025	50.1143	543.51	44.11
6.16275	31.5744	494.51	75.76
38.0675	33.7977	324.94	41.51
1.27938	62.4719	346.08	19.5
17.5742	28.1419	83.18	26.08
4.85401	61.0545	213.9	129.24
3.25182	45.1625	785.17	38.17
2.59018	43.2047	287.3	272.7
33.1215	46.0805
5.77258	38.0215
29.1069	141.468
11.0927	100.808
8.17832	31.7065
2.13606	14.3312
10.1938	43.816
5.92122	20.7512
28.4408	20.7401
	50.3735

## Sheet: Figure5.b
Stage_Tissue	[playrr]/[Myh6]*10000
E14.5_SAN_1	657.034
E14.5_SAN_2	1496.03
E14.5_SAN_3	844.242
E14.5_RA_1	108.456
E14.5_RA_2	80.6179
E14.5_RA_3	27.7454
P4_SAN_1	1659.66
P4_SAN_2	828.98
P4_SAN_3	694.426
P4_RA_1	971.951
P4_RA_2	2389.55
P4_RA_3	2234.41
P14_SAN_1	142.99
P14_SAN_2	56.0378
P14_SAN_3	22.4381
P14_RA_1	358.092
P14_RA_2	71.5732
P14_RA_3	71.3317

## Sheet: Figure 5.c
Sample	[PLAYRR]/[MYH6]*10000
SAN_9w	25.1616
SAN_12w	67.5017
RA_9w	3.7853
RA_12w	1.16777

## Sheet: Figure 5.d
Sample	Pitx2	Playrr
DelB_HOM1_SAN_F	6.06776	0.0309579
DelB_HOM1_SAN_M	3.4736	0.228527
DelB_HOM2_SAN_F	5.07139	0.103498
DelB_HOM2_SAN_M	1.99108	1.02766
DelB_HOM4_SAN_F	5.02353	0.826656
DelB_HOM4_SAN_M	6.74996	1.65396
DelB_HOM6_SAN_M	2.74551	0.699835
WT1_SAN_F	1.10512	2.47979
WT1_SAN_M	0.532747	4.79472
WT2_SAN_F	1.95521	0.817632
WT3_SAN_F	1.42957	1.49455
WT3_SAN_M	0.414592	6.7256
WT4_SAN_F	1.60386	1.30547
WT4_SAN_M	0.288998	4.52763
WT5_SAN_M	0.746699	6.34694

## Sheet: Supplementary Figure 2.a
Sex	Genotype	PR Interval (s)	QRS Interval (s)	SNRT120 (s)	Wenckebach Block Cycle (ms)
M	delB_HOM	0.03653	0.006997	0.0338	72
M	delB_HOM	0.03401	0.007561	0.057567	84
M	delB_HOM	0.03652	0.007637	0.04	86
M	delB_HOM	0.03652	0.007743	0.014433	84
M	delB_HOM	0.02854	0.009004	0.106	78
M	delB_HOM	0.03046	0.00921	0.0967	102
M	delB_HOM	0.035	0.009544	0.0549	92
F	delB_HOM	0.03904	0.009874	0.0366	82
F	delB_HOM	0.03099	0.008427	0.0569	92
F	delB_HOM	0.03701	0.006201	0.038	90
F	delB_HOM	0.03158	0.008873	0.0548	90
F	delB_HOM	0.03652	0.009398	0.021733	88
F	delB_HOM	0.03337	0.009011	0.0699	80
F	delB_HOM	0.04343	0.0102	0.041467	106
F	delB_HOM	0.03	0.008839	0.0457	86
F	wt	0.03843	0.007294	0.0826	72
F	wt	0.03708	0.007946	0.082667	72
F	wt	0.03568	0.008474	0.033367	88
M	wt	0.03151	0.007037	0.0358	84
M	wt	0.03185	0.007447	0.050867	78
M	wt	0.03134	0.0085	0.086533	74
M	wt	0.03382	0.008521	0.032533	78
M	wt	0.0315	0.008554	0.0759	76
M	wt	0.03206	0.008716	0.0836	78
F	wt	0.03461	0.008941	0.1395	76
M	wt	0.03559	0.008859	0.1064	86
M	wt	0.03498	0.008934	0.0546	86
F	wt	0.03453	0.009039	0.0889	78
M	wt	0.03517	0.008937	0.1354	78
F	wt	0.03898	0.009125	0.2786	80
F	wt	0.03592	0.009299	0.1103	80
F	wt	0.0355	0.009356	0.2855	80
M	wt	0.03004	0.009159	0.169	82
M	wt	0.03358	0.009163	0.0927	84
M	wt	0.03212	0.009341	0.1972	84
M	wt	0.03096	0.009456	0.1744	82
F	wt	0.039	0.009428	0.2221	80
F	wt	0.03262	0.009483	0.2789	80
F	wt	0.04666	0.009799	0.1745	86
M	wt	0.03422	0.009518		88

## Sheet: Supplementary Figure 2.d
Heart: Body weight %
WT	delB_HOM
0.559284	0.574163
0.541667	0.667557
0.526103	0.579151
0.514359	0.642055
0.51306	0.560871
0.556447	0.529101
0.5426	0.536673
0.5985	0.618459
0.5637	0.58427
0.558867	0.544389
0.623053	0.581395
0.574163	0.54407
0.505263	0.587372
0.558419
0.490998
0.536673

## Sheet: Supplementary Figure 5.b
qPCR Foldchange
	Left atria						Right atria						Left atria										Right atria										Left atria											Right atria
gene	DelA_HOM					wt avg	DelA_HOM					wt avg	DelB_HOM									wt avg	DelB_HOM									wt avg	DelC_HOM										wt avg	DelC_HOM
Ap1ar	0.529542	0.81746	0.823598	0.905112	1.16466	1	1.07621	0.857981	0.812126	1.28768	1.01595	1	0.694265	0.807499	0.877769	1.09863	0.876696	0.890496	0.965268	0.947031	1.57392	1	1.09501	0.986059	1.16641	0.643798	1.02264	0.585848	0.987432	0.596114	0.731235	1	0.610893	0.804046	1.00082	0.979183	0.83432	1.43092	1.34627	1.29473	1.06689	1.09629	1	0.645187	0.848548	0.804258	0.590552	0.896518	0.903071
Fam241a	1.74287	0.636997	1.82093	0.826204	1.0856	1	0.898947	0.749249	0.418925	1.19087	0.828134	1	0.914594	0.534897	0.806429	1.04999	1.78474	0.868319	0.768523	0.683092	1.1548	1	1.16095	0.75038	0.686262	0.730652	0.238286	0.525861	0.829066	0.711258	1.04674	1	0.721605	0.696267	0.815535	0.962652	1.18684	1.3271	1.21072	0.909772	0.786662	1.06878	1	0.370972	1.58254	1.18738	0.653514	1.30724	1.08585
Camk2d	0.754968	1.16877	1.94792	0.919812	0.987807	1	1.09812	0.992635	1.96751	1.11754	0.973317	1	1.05149	0.790085	0.903737	0.891681	0.870726	0.562246	1.0643	0.790687	0.728411	1	1.30369	0.930146	0.916064	0.961789	1.01407	0.666935	0.697245	1.59286	0.950721	1	1.6295	0.900777	1.10154	1.0813	1.29524	1.62127	1.16151	1.26495	2.06005	1.06073	1	0.989732	1.54849	1.27167	1.1267	1.39058	1.12179
Ank2	0.517619	0.350879	0.31072	0.843241	1.2875	1	0.93784	0.937355	0.336413	1.07579	1.0514	1	0.710084	0.985733	0.754168	1.1995	1.13079	1.05337	1.05017	0.88034	1.51486	1	1.28942	0.97323	1.18215	0.466418	1.16116	0.82444	1.04046	0.546445	0.53351	1	0.420758	0.693655	1.09801	0.982181	0.729618	1.34484	1.54651	1.29423	1.08651	1.28886	1	0.445107	0.967555	0.701896	0.320337	0.909728	0.91818
Enpep	0.601467	0.694985	0.494642	1.08875	1.13474	1	1.17831	0.72933	0.446275	1.22687	1.0084	1	1.07324	0.807123	0.899422	0.854308	0.914233	0.653498	1.06433	1.48415	1.96146	1	1.08167	1.20194	1.03329	0.726319	0.951425	0.383089	0.769624	0.340587	0.549362	1	0.265234	0.772437	0.864733	0.801011	0.75312	1.40478	1.63449	1.12645	1.05936	1.0977	1	1.32212	0.672524	0.595693	0.639178	0.774167	0.901493
Pitx2	0.695822	0.510523	0.303088	1.01489	1.14015	1	1.25385	0.89671	0	2.67189	0.358223	1	0.582286	1.03275	0.774819	0.934793	1.18411	1.0423	0.894653	0.697878	0.953021	1	1.08401	1.07114	1.1248	1.48043	0.955794	0.437997	0.941758	1.87197	0.712012	1	0.186847	0.611905	0.903151	0.909517	0.857311	1.31942	1.30186	1.29668	1.27147	1.05923	1	2.13502	0	1.60922	0.527576	0	1.87366
Larp7	0.64134	1.32968	1.4969	1.12331	1.1212	1	0.851676	1.1773	1.0414	1.19051	1.12903	1	0.664294	0.771363	0.697234	0.895253	0.87638	0.880026	0.850198	0.642993	1.29555	1	0.694603	0.936542	0.684983	0.597946	0.748	0.291049	0.629083	0.653306	0.807419	1	1.94881	0.89509	0.991112	0.953238	1.04676	1.28227	1.32355	1.25399	2.10558	1.16111	1	0.612584	1.17478	1.18866	0.947733	0.955524	1.11684
Tifa	0.475995	1.15346	1.77094	1.85588	0.995919	1	0.960752	0.973402	0.855217	1.07298	0.614796	1	0.677546	0.88292	0.712874	1.09594	1.1538	1.15564	1.23592	1.54108	2.33683	1	5.26279	2.35626	5.76389	1.23586	4.17658	2.81064	5.65419	7.27441	3.45355	1	1.48593	1.97709	0.941413	0.930961	0.473305	1.15591	0.88589	1.17056	0.323109	1.07456	1	0.533711	0.713417	0.470026	1.45482	1.81986	1.21624
[truncated: 5 more columns]

## Sheet: Supplementary Figure 6
PITX2		PANCR		LINC01438		MIR297		RNU6-289P		AC139718.1		AC139718.2		LINC02945
WT	CTCF -/-	WT	CTCF -/-	WT	CTCF -/-	WT	CTCF -/-	WT	CTCF -/-	WT	CTCF -/-	WT	CTCF -/-	WT	CTCF -/-
543.5124443	44.11307906	0	2.876939939	2.152524532	0	0	0	0	0	0	0	0	0	0	0
494.5093362	75.76101724	0	1.683578161	0	0	0	0	0	0	0	0	0	0	0	0
324.9395963	41.51119292	9.634327655	0.922470954	0	0	0	0	0	0	0	0	0	0	0	0.922470954
346.0826425	19.49953048	0.910743796	0	0.910743796	0	0	0	0	0	0	0	0	0	0	1.083307249
83.18673876	26.08819436	0.840270088	1.087008098	0	0	0	0	0	0	0	0	0	0	0	0
785.1733329	129.2392374	4.23959683	0	0	0	0	0	0	0	0	0	0.847919366	0	0	0
287.2961156	38.17739151	0.983890807	0	0.983890807	0	0	0	0	0	0	0	0	0	0	1.272579717
213.8857419	272.7427538	0	0	1.80494297	0	0	0	0	0	0.902471485	0	0	1.033116491	0.902471485	0

[truncated: 1 more sheets: Sheet1]
